# Supplementary material for: Hyperparasitic Fungi on Black Mildews (Meliolales, Ascomycota): Hidden Fungal Diversity in the Tropics
Source: Front Fungal Biol. 2022 May 24;3:885279. doi: 10.3389/ffunb.2022.885279 (PMC10512288; doi:10.3389/ffunb.2022.885279)
Supplement: Supplementary Material 1 — Checklist of hyperparasitic fungi on Meliolales known for the tropics and subtropics based on literature. [file Data_Sheet_1.XLSX]

## Sheet: datahyperfinal
division	class	order	family	genus	epithet	authors	species	fungal host	plant host	plant host family	country	ecoregion	reference	year	reference	morphology
Ascomycota	Incertae sedis	Incertae sedis	Incertae sedis	Acerbiella	violacea	(Racib.) Sacc. & Trotter	Acerbiella violacea	Meliola sp.	Jambosa sp.	Myrtaceae	Indonesia	Indomalayan	Saccardo & Trotter 1913	1913	Syll. fung. (Abellini) 22(1): 291 (1913)	perithecioid
Ascomycota	Incertae sedis	Incertae sedis	Incertae sedis	Acremoniella	melioliphila	Cif.	Acremoniella melioliphila	Meliola swieteniae	unknown	unknown	Dominican Republic	Neotropic	Ciferri 1955	1955	Sydowia 9(1-6): 323 (1955)	moniliaceous
Ascomycota	Incertae sedis	Incertae sedis	Incertae sedis	Acremoniella	melioliphila	Cif.	Acremoniella melioliphila	Meliola tonkinensis var. ceropiae	unknown	unknown	Dominican Republic	Neotropic	Ciferri 1955	1955		moniliaceous
Ascomycota	Incertae sedis	Incertae sedis	Incertae sedis	Acremoniula	suprameliola	Cif.	Acremoniula suprameliola	Meliola sp.	Ocotea laurifolia	Lauraceae	Dominican Republic	Neotropic	Ciferri 1962	1962	Atti Ist. bot. Univ. Lab. crittog. Pavia, sér. 5 19: 85 (1962)	moniliaceous
Ascomycota	Sordariomycetes	Hypocreales	Incertae sedis	Acremonium	meliolae	F. Stevens	Acremonium meliola	Meliola paulliniae	Paullinia pinnata	Sapindaceae	Sierra Leone	Afrotropic	Deighton & Pirozynski 1972, cited as Sympodiophora meliolae	1972		moniliaceous
Ascomycota	Sordariomycetes	Hypocreales	Incertae sedis	Acremonium	meliolae	F. Stevens	Acremonium meliola	Meliola paullinae	Paullinia pinnata	Sapindaceae	Puerto Rico	Neotropic	Deighton & Pirozynski 1972, cited as Sympodiophora meliolae	1972	Deighton & Pirozynski (1972)	moniliaceous
Ascomycota	Sordariomycetes	Hypocreales	Incertae sedis	Acremonium	meliolae	F. Stevens	Acremonium meliola	Meliola sp.	unknown	unknown	U.S.A.	Nearctic	Deighton & Pirozynski 1972, cited as Sympodiophora meliolae	1972	Deighton & Pirozynski (1972)	moniliaceous
Ascomycota	Sordariomycetes	Hypocreales	Incertae sedis	Acremonium	meliolae	F. Stevens	Acremonium meliola	Meliola paulliniae	Paullinia pinnata	Sapindaceae	Uganda	Afrotropic	Deighton & Pirozynski 1972, cited as Sympodiophora meliolae	1972		moniliaceous
Ascomycota	Sordariomycetes	Hypocreales	Nectriaceae	Aphanocladium	meliolae	(Hansf.) W. Gams	Aphanocladium meliolae	Meliola sp.	unknown	unknown	Uganda	Afrotropic	Gams 1971	1971	Cephalosporium-artige Schimmelpilze (Stuttgart): 199 (1971)	moniliaceous
Ascomycota	Incertae sedis	Incertae sedis	Incertae sedis	Arthrobotryum	gorgoneum	Cif.	Arthrobotryum gorgoneum	Meliola sp.	unknown	unknown	Java	Indomalayan	Ciferri 1951	1951	Mycopath. Mycol. appl. 6(1): 24 (1951)	dematiaceous
Ascomycota	Incertae sedis	Incertae sedis	Incertae sedis	Arthrobotryum	noz-moscatae	Bat. & J. Silva	Arthrobotryum noz-moscatae	Meliola sp.	unknown	unknown	Brazil	Neotropic	Batista & da Silva 1953	1953	Anais IV Congr. Soc. bot. Brasil: 144 (1953)	dematiaceous
Ascomycota	Incertae sedis	Incertae sedis	Incertae sedis	Arthrobotryum	ugandense	Hansf.	Arthrobotryum ugandense	Meliola ugandensis	unknown	unknown	Uganda	Afrotropic	Hansford 1943	1943	Proc. Linn. Soc. London 155: 65 (1943) [1942-43]	dematiaceous
Ascomycota	Incertae sedis	Incertae sedis	Incertae sedis	Atractilina	parasitica	(G. Winter) Deighton & Piroz.	Atractilina parasitica	Meliola sp.	Randia sp.	Rubiaceae	Congo	Afrotropic	Deighton & Pirozynski 1972	1972		dematiaceous
Ascomycota	Incertae sedis	Incertae sedis	Incertae sedis	Atractilina	parasitica	(G. Winter) Deighton & Piroz.	Atractilina parasitica	Meliola clerodendricola	Clerodendrum sp.	Lamiaceae	Congo	Afrotropic	Deighton & Pirozynski 1972	1972		dematiaceous
Ascomycota	Incertae sedis	Incertae sedis	Incertae sedis	Atractilina	parasitica	(G. Winter) Deighton & Piroz.	Atractilina parasitica	Meliola affinis	Memecylon lushingtonii	Melastomataceae	India	Indomalayan	Deighton & Pirozynski 1972	1972		dematiaceous
Ascomycota	Incertae sedis	Incertae sedis	Incertae sedis	Atractilina	parasitica	(G. Winter) Deighton & Piroz.	Atractilina parasitica	Meliola memecyli	Memecylon edule	Melastomataceae	India	Indomalayan	Deighton & Pirozynski 1972	1972		dematiaceous
Ascomycota	Incertae sedis	Incertae sedis	Incertae sedis	Atractilina	parasitica	(G. Winter) Deighton & Piroz.	Atractilina parasitica	Meliola tenella var. atalantiae	Atalantia monophylla	Rutaceae	India	Indomalayan	Deighton & Pirozynski 1972	1972		dematiaceous
Ascomycota	Incertae sedis	Incertae sedis	Incertae sedis	Atractilina	parasitica	(G. Winter) Deighton & Piroz.	Atractilina parasitica	Asteridiella terminaliae	Terminalia sp.	Combretaceae	Ghana	Afrotropic	Deighton & Pirozynski 1972	1972		dematiaceous
Ascomycota	Incertae sedis	Incertae sedis	Incertae sedis	Atractilina	parasitica	(G. Winter) Deighton & Piroz.	Atractilina parasitica	Meliola sp.	Tecoma sp.	Bignoniaceae	Peru	Neotropic	Deighton & Pirozynski 1972	1972		dematiaceous
Ascomycota	Incertae sedis	Incertae sedis	Incertae sedis	Atractilina	parasitica	(G. Winter) Deighton & Piroz.	Atractilina parasitica	Meliola lasiotricha	unknown	unknown	Puerto Rico	Neotropic	Deighton & Pirozynski 1972	1972		dematiaceous
Ascomycota	Incertae sedis	Incertae sedis	Incertae sedis	Atractilina	parasitica	(G. Winter) Deighton & Piroz.	Atractilina parasitica	Meliola dieffenbachiae	Dieffenbachia seguine	Arecaceae	Puerto Rico	Neotropic	Deighton & Pirozynski 1972	1972		dematiaceous
Ascomycota	Incertae sedis	Incertae sedis	Incertae sedis	Atractilina	parasitica	(G. Winter) Deighton & Piroz.	Atractilina parasitica	Meliola bicornis	Millettia sp.	Fabaceae	Ghana	Afrotropic	Deighton & Pirozynski 1972	1972		dematiaceous
Ascomycota	Incertae sedis	Incertae sedis	Incertae sedis	Atractilina	parasitica	(G. Winter) Deighton & Piroz.	Atractilina parasitica	Meliola coffeae	Tricalysia sp.	Rubiaceae	Ghana	Afrotropic	Deighton & Pirozynski 1972	1972		dematiaceous
Ascomycota	Incertae sedis	Incertae sedis	Incertae sedis	Atractilina	parasitica	(G. Winter) Deighton & Piroz.	Atractilina parasitica	Meliola hyptidis	Hoslundia opposita	Lamiaceae	Ghana	Afrotropic	Deighton & Pirozynski 1972	1972		dematiaceous
Ascomycota	Incertae sedis	Incertae sedis	Incertae sedis	Atractilina	parasitica	(G. Winter) Deighton & Piroz.	Atractilina parasitica	Meliola khayae var. minor	Khaya grandifolia	Meliaceae	Ghana	Afrotropic	Deighton & Pirozynski 1972	1972		dematiaceous
Ascomycota	Incertae sedis	Incertae sedis	Incertae sedis	Atractilina	parasitica	(G. Winter) Deighton & Piroz.	Atractilina parasitica	Meliola cookeana	Callicarpa americana	Lamiaceae	U.S.A.	Nearctic	Deighton & Pirozynski 1972	1972		dematiaceous
Ascomycota	Incertae sedis	Incertae sedis	Incertae sedis	Atractilina	parasitica	(G. Winter) Deighton & Piroz.	Atractilina parasitica	Irenopsis cryptocarpa	Gordonia lasianthus	Theaceae	U.S.A.	Nearctic	Deighton & Pirozynski 1972	1972		dematiaceous
Ascomycota	Incertae sedis	Incertae sedis	Incertae sedis	Atractilina	parasitica	(G. Winter) Deighton & Piroz.	Atractilina parasitica	Meliola sp.	Hamelia patens	Rubiaceae	Venezuela	Neotropic	Deighton & Pirozynski 1972	1972		dematiaceous
Ascomycota	Incertae sedis	Incertae sedis	Incertae sedis	Atractilina	parasitica	(G. Winter) Deighton & Piroz.	Atractilina parasitica	Asteridiella anastomosans	Hyptis capitata	Lamiaceae	Venezuela	Neotropic	Deighton & Pirozynski 1972	1972		dematiaceous		Associated with Calonectria ugandae
Ascomycota	Incertae sedis	Incertae sedis	Incertae sedis	Atractilina	parasitica	(G. Winter) Deighton & Piroz.	Atractilina parasitica	Asteridiella melastomatacearum	Tristemma virusanum	Melastomataceae	Mauritius	Afrotropic	Deighton & Pirozynski 1972	1972		dematiaceous
Ascomycota	Incertae sedis	Incertae sedis	Incertae sedis	Atractilina	parasitica	(G. Winter) Deighton & Piroz.	Atractilina parasitica	Asteridiella naucleae var. libericae	Coffea arabica	Rubiaceae	Nigeria	Afrotropic	Deighton & Pirozynski 1972	1972		dematiaceous
Ascomycota	Incertae sedis	Incertae sedis	Incertae sedis	Atractilina	parasitica	(G. Winter) Deighton & Piroz.	Atractilina parasitica	Meliola psychotriae	Pavetta hispida	Rubiaceae	Nigeria	Afrotropic	Deighton & Pirozynski 1972	1972		dematiaceous
Ascomycota	Incertae sedis	Incertae sedis	Incertae sedis	Atractilina	parasitica	(G. Winter) Deighton & Piroz.	Atractilina parasitica	Meliola woodiana	Canthium ventosum	Rubiaceae	South Africa	Afrotropic	Deighton & Pirozynski 1972	1972		dematiaceous
Ascomycota	Incertae sedis	Incertae sedis	Incertae sedis	Atractilina	parasitica	(G. Winter) Deighton & Piroz.	Atractilina parasitica	Meliola clerodendricola	Clerodendrum schweinfurthii	Lamiaceae	Tanzania	Afrotropic	Deighton & Pirozynski 1972	1972		dematiaceous
Ascomycota	Incertae sedis	Incertae sedis	Incertae sedis	Atractilina	parasitica	(G. Winter) Deighton & Piroz.	Atractilina parasitica	Meliola landolphiae-floridae	Saba florida	Apocynaceae	Tanzania	Afrotropic	Deighton & Pirozynski 1972	1972		dematiaceous
Ascomycota	Incertae sedis	Incertae sedis	Incertae sedis	Atractilina	parasitica	(G. Winter) Deighton & Piroz.	Atractilina parasitica	Meliola baphiae-polygalaceae	Baphia capparidifolia sub. multiflora	Fabaceae	Tanzania	Afrotropic	Deighton & Pirozynski 1972	1972		dematiaceous
Ascomycota	Incertae sedis	Incertae sedis	Incertae sedis	Atractilina	parasitica	(G. Winter) Deighton & Piroz.	Atractilina parasitica	Meliola sp.	Baphia capparidifolia sub. multiflora	Fabaceae	Tanzania	Afrotropic	Deighton & Pirozynski 1972	1972		dematiaceous
Ascomycota	Incertae sedis	Incertae sedis	Incertae sedis	Atractilina	parasitica	(G. Winter) Deighton & Piroz.	Atractilina parasitica	Meliola brillantaisiae	Brillantaisia patula	Acanthaceae	Tanzania	Afrotropic	Deighton & Pirozynski 1972	1972		dematiaceous
Ascomycota	Incertae sedis	Incertae sedis	Incertae sedis	Atractilina	parasitica	(G. Winter) Deighton & Piroz.	Atractilina parasitica	Meliola trichiliae	indet.	Meliaceae	Tanzania	Afrotropic	Deighton & Pirozynski 1972	1972		dematiaceous
Ascomycota	Incertae sedis	Incertae sedis	Incertae sedis	Atractilina	parasitica	(G. Winter) Deighton & Piroz.	Atractilina parasitica	Amazonia tetrorchidii	Tetrorchidium didymostemon	Euphorbiaceae	Uganda	Afrotropic	Deighton & Pirozynski 1972	1972		dematiaceous
Ascomycota	Incertae sedis	Incertae sedis	Incertae sedis	Atractilina	parasitica	(G. Winter) Deighton & Piroz.	Atractilina parasitica	Asteridiella naucleae var. libericae	Coffea canephora	Rubiaceae	Uganda	Afrotropic	Deighton & Pirozynski 1972	1972		dematiaceous
Ascomycota	Incertae sedis	Incertae sedis	Incertae sedis	Atractilina	parasitica	(G. Winter) Deighton & Piroz.	Atractilina parasitica	Asteridiella sp.	Coffea canephora	Rubiaceae	Uganda	Afrotropic	Deighton & Pirozynski 1972	1972		dematiaceous		Associated with Calonectria ugandae
Ascomycota	Incertae sedis	Incertae sedis	Incertae sedis	Atractilina	parasitica	(G. Winter) Deighton & Piroz.	Atractilina parasitica	Meliola artabotrydis	Artabotrys nitidus	Annonaceae	Uganda	Afrotropic	Deighton & Pirozynski 1972	1972		dematiaceous
Ascomycota	Incertae sedis	Incertae sedis	Incertae sedis	Atractilina	parasitica	(G. Winter) Deighton & Piroz.	Atractilina parasitica	Meliola bicornis	Desmodium velutinum	Fabaceae	Uganda	Afrotropic	Deighton & Pirozynski 1972	1972		dematiaceous
Ascomycota	Incertae sedis	Incertae sedis	Incertae sedis	Atractilina	parasitica	(G. Winter) Deighton & Piroz.	Atractilina parasitica	Meliola cissi	Cissus sp.	Vitaceae	Uganda	Afrotropic	Deighton & Pirozynski 1972	1972		dematiaceous
Ascomycota	Incertae sedis	Incertae sedis	Incertae sedis	Atractilina	parasitica	(G. Winter) Deighton & Piroz.	Atractilina parasitica	Meliola opposita var. africana	Trichilia sp.	Meliaceae	Uganda	Afrotropic	Deighton & Pirozynski 1972	1972		dematiaceous
Ascomycota	Incertae sedis	Incertae sedis	Incertae sedis	Atractilina	parasitica	(G. Winter) Deighton & Piroz.	Atractilina parasitica	Meliola soroceae	Bosqueia phoberos	Moraceae	Uganda	Afrotropic	Deighton & Pirozynski 1972	1972		dematiaceous		Associated with Calonectria ugandae
Ascomycota	Incertae sedis	Incertae sedis	Incertae sedis	Atractilina	parasitica	(G. Winter) Deighton & Piroz.	Atractilina parasitica	Meliola garciniae	Garcinia sp.	Clusiaceae	Philippines	Indomalayan	Deighton & Pirozynski 1972	1972		dematiaceous		Associated with Calonectria ugandae
Ascomycota	Incertae sedis	Incertae sedis	Incertae sedis	Atractilina	parasitica	(G. Winter) Deighton & Piroz.	Atractilina parasitica	Meliola tecleae var. Toddaliae-asiaticae	Toddalia aculeata	Rutaceae	Uganda	Afrotropic	Deighton & Pirozynski 1972	1972		dematiaceous
Ascomycota	Incertae sedis	Incertae sedis	Incertae sedis	Atractilina	parasitica	(G. Winter) Deighton & Piroz.	Atractilina parasitica	Meliola sp.	Oncinotis sp.	Apocynaceae	Uganda	Afrotropic	Deighton & Pirozynski 1972	1972		dematiaceous
Ascomycota	Incertae sedis	Incertae sedis	Incertae sedis	Atractilina	parasitica	(G. Winter) Deighton & Piroz.	Atractilina parasitica	Meliola sp.	Trichilia sp.	Meliaceae	Uganda	Afrotropic	Deighton & Pirozynski 1972	1972		dematiaceous
Ascomycota	Incertae sedis	Incertae sedis	Incertae sedis	Atractilina	parasitica	(G. Winter) Deighton & Piroz.	Atractilina parasitica	Meliola sp.	indet.	indet.	Uganda	Afrotropic	Deighton & Pirozynski 1972	1972		dematiaceous
Ascomycota	Incertae sedis	Incertae sedis	Incertae sedis	Atractilina	parasitica	(G. Winter) Deighton & Piroz.	Atractilina parasitica	Meliola aegiphilae	Clerodendrum cyrtophyllum	Lamiaceae	Taiwan	Indomalayan	Deighton & Pirozynski 1972	1972		dematiaceous
Ascomycota	Incertae sedis	Incertae sedis	Incertae sedis	Atractilina	parasitica	(G. Winter) Deighton & Piroz.	Atractilina parasitica	Meliola inermis var. macilenta	Brillantaisia patula	Acanthaceae	West Africa	Afrotropic	Deighton & Pirozynski 1972	1972	Deighton & Pirozynski (1972)	dematiaceous
Ascomycota	Incertae sedis	Incertae sedis	Incertae sedis	Atractilina	parasitica	(G. Winter) Deighton & Piroz.	Atractilina parasitica	Meliola sempeiensis	Nothaphoebe konishii	Lauraceae	Taiwan	Indomalayan	Deighton & Pirozynski 1972	1972		dematiaceous
Ascomycota	Incertae sedis	Incertae sedis	Incertae sedis	Bitunicostilbe	clavata	(Ellis & G. Martin) M. Morelet	Bitunicostilbe clavata	Meliolaceae	unknown	unknown	China	Indomalayan	Zhao et al. 1996, cited as Spiropes clavatus	1996	Zhao Guangcai, Wu Yuekai, Li Nan. Six fungi species of hyperparasite on meliolaceae Journal of Beijing Forestry University. 1996 ;18(1):99-103.	dematiaceous
Ascomycota	Incertae sedis	Incertae sedis	Incertae sedis	Bitunicostilbe	clavata	(Ellis & G. Martin) M. Morelet	Bitunicostilbe clavata	Meliolaceae	unknown	unknown	Ghana	Afrotropic	Ellis 1968, cited as Spiropes clavatus	1968	Mycol. Pap. 114: 25 (1968)	dematiaceous
Ascomycota	Incertae sedis	Incertae sedis	Incertae sedis	Bitunicostilbe	clavata	(Ellis & G. Martin) M. Morelet	Bitunicostilbe clavata	Meliolaceae	unknown	unknown	Sierra Leone	Afrotropic	Ellis 1968, cited as Spiropes clavatus	1968	Mycol. Pap. 114: 25 (1968)	dematiaceous
Ascomycota	Incertae sedis	Incertae sedis	Incertae sedis	Bitunicostilbe	clavata	(Ellis & G. Martin) M. Morelet	Bitunicostilbe clavata	Meliola mangiferae	Mangifera indica	Anacardiaceae	Argentina	Neotropic	Ellis 1968, cited as Spiropes clavatus	1968	Mycol. Pap. 114: 25 (1968)	dematiaceous
Ascomycota	Incertae sedis	Incertae sedis	Incertae sedis	Bitunicostilbe	clavata	(Ellis & G. Martin) M. Morelet	Bitunicostilbe clavata	Meliola thouiniae	Canella noz moscata	Canellaceae	Brazil	Neotropic	Ellis 1968, cited as Spiropes clavatus	1968	Mycol. Pap. 114: 25 (1968)	dematiaceous
Ascomycota	Incertae sedis	Incertae sedis	Incertae sedis	Bitunicostilbe	clavata	(Ellis & G. Martin) M. Morelet	Bitunicostilbe clavata	Meliola panici	Panicum glutinosum	Poaceae	Puerto Rico	Neotropic	Ellis 1968, cited as Spiropes clavatus	1968	Mycol. Pap. 114: 25 (1968)	dematiaceous
Ascomycota	Incertae sedis	Incertae sedis	Incertae sedis	Bitunicostilbe	clavata	(Ellis & G. Martin) M. Morelet	Bitunicostilbe clavata	Meliolaceae	unknown	unknown	Trinidad	Neotropic	Ellis 1968, cited as Spiropes clavatus	1968	Mycol. Pap. 114: 25 (1968)	dematiaceous
Ascomycota	Incertae sedis	Incertae sedis	Incertae sedis	Bitunicostilbe	clavata	(Ellis & G. Martin) M. Morelet	Bitunicostilbe clavata	Meliolaceae	unknown	unknown	Uganda	Afrotropic	Ellis 1968, cited as Spiropes clavatus	1968	Mycol. Pap. 114: 25 (1968)	dematiaceous		Cited as "penzigi"
Ascomycota	Sordariomycetes	Trichosphaeriales	Trichosphaeriaceae	Brachysporium	minutum	Bat. & H. Maia	Brachysporium minutum	Meliola sapindacearum	unknown	Fabaceae	Brazil	Neotropic	Batista et al. 1965	1965	in Batista et al., Publicações Inst. Micol. Recife 446: 4 (1965)	dematiaceous
Ascomycota	Dothideomycetes	Tubeufiales	Tubeufiaceae	Byssocallis	phoebes	Syd.	Byssocallis phoebes	Meliola sp.	Phoebe tonduzii	Lauraceae	Costa Rica	Neotropic	Sydow 1927	1927	Annls Mycol. 25(1/2): 14 (1927)	perithecioid
Ascomycota	Sordariomycetes	Hypocreales	Calcarisporiaceae	Calcarisporium	setiphilum	Deighton & Piroz.	Calcarisporium setiphilum	Meliola clerodendri	Clerodendrum sp.	Lamiaceae	Tanzania	Afrotropic	Deighton & Pirozynski 1972	1972	Deighton & Pirozynski (1972)	moniliaceous
Ascomycota	Leotiomycetes	Phacidiales	Helicogoniaceae	Calloriopsis	herpotricha	(Berk.) R. Sant.	Calloriopsis herpotricha	Meliola ramosii	unknown	unknown	Philippines	Indomalayan	Sydow & Sydow 1917, cited as Calloriopsis gelatinosa	1917	Annls mycol. 15(3/4): 254 (1917)	apothecioid
Ascomycota	Sordariomycetes	Hypocreales	Nectriaceae	Calonectria	ugandae	Hansf.	Calonectria ugandae	Appendiculella natalensis var. ugandensis	Oncoba spinosa	Salicaceae	Uganda	Afrotropic	Deighton & Pirozynski 1972	1972		perithecioid
Ascomycota	Sordariomycetes	Hypocreales	Nectriaceae	Calonectria	ugandae	Hansf.	Calonectria ugandae	Irene natalensis	Oncoba spinosa	Salicaceae	Uganda	Afrotropic	Hansford 1941	1941	Proc. Linn. Soc. London 153: 35 (1941) [1940-41]	perithecioid
Ascomycota	Incertae sedis	Incertae sedis	Incertae sedis	Capitorostrum	asteridiellae	Bat.	Capitorostrum asteridiellae	Asteridiella fraseriana	Cryptocarya meissneri	Lauraceae	Australia	Australasia	Batista & da Silva 1957	1957	Revta Biol., Lisb. 1(2): 140 (1957)	Pycnidioid
Ascomycota	Incertae sedis	Incertae sedis	Incertae sedis	Chaetophoma	citri	Sacc.	Chaetophoma citri	Meliola citri	Citrus sp.	Rutaceae	Italy	Palearctic	Saccardo 1884	1884	Syll. fung. (Abellini) 3: 200 (1884)	Pycnidioid
Ascomycota	Incertae sedis	Incertae sedis	Incertae sedis	Chaetophoma	penzigii	Sacc.	Chaetophoma penzigii	Meliola penzigi	Citrus sp.	Rutaceae	Italy	Palearctic	Saccardo 1884	1884	Syll. fung. (Abellini) 3: 200 (1884)	Pycnidioid
Ascomycota	Incertae sedis	Incertae sedis	Incertae sedis	Chionomyces	chorleyi	(Hansf.) Deighton & Piroz.	Chionomyces chorleyi	Meliola capensis var. pancoviae	Pancovia bijuga	Sapindaceae	Ghana	Afrotropic	Deighton & Pirozynski 1972	1972		moniliaceous
Ascomycota	Incertae sedis	Incertae sedis	Incertae sedis	Chionomyces	chorleyi	(Hansf.) Deighton & Piroz.	Chionomyces chorleyi	Meliola capensis var. lecaniodisci	Placodiscus splendidus	Sapindaceae	Sierra Leone	Afrotropic	Deighton & Pirozynski 1972	1972	Deighton & Pirozynski (1972)	moniliaceous
Ascomycota	Incertae sedis	Incertae sedis	Incertae sedis	Chionomyces	chorleyi	(Hansf.) Deighton & Piroz.	Chionomyces chorleyi	Meliola capensis var. thomasii	Blighia unijugata	Sapindaceae	Sierra Leone	Afrotropic	Deighton & Pirozynski 1972	1972		moniliaceous
Ascomycota	Incertae sedis	Incertae sedis	Incertae sedis	Chionomyces	chorleyi	(Hansf.) Deighton & Piroz.	Chionomyces chorleyi	Meliola hirsuta	Diospyros heudelotii	Ebenaceae	Sierra Leone	Afrotropic	Deighton & Pirozynski 1972	1972		moniliaceous
Ascomycota	Incertae sedis	Incertae sedis	Incertae sedis	Chionomyces	chorleyi	(Hansf.) Deighton & Piroz.	Chionomyces chorleyi	Meliola khayae	Khaya sp.	Meliaceae	Tanzania	Afrotropic	Deighton & Pirozynski 1972	1972		moniliaceous
Ascomycota	Incertae sedis	Incertae sedis	Incertae sedis	Chionomyces	chorleyi	(Hansf.) Deighton & Piroz.	Chionomyces chorleyi	Meliola capensis var. thomasii	Blighia sp.	Sapindaceae	Uganda	Afrotropic	Deighton & Pirozynski 1972	1972		moniliaceous
Ascomycota	Incertae sedis	Incertae sedis	Incertae sedis	Chionomyces	chorleyi	(Hansf.) Deighton & Piroz.	Chionomyces chorleyi	Meliola chaetachmes	Caetachme sp.	Ulmaceae	Uganda	Afrotropic	Deighton & Pirozynski 1972	1972		moniliaceous
Ascomycota	Incertae sedis	Incertae sedis	Incertae sedis	Chionomyces	chorleyi	(Hansf.) Deighton & Piroz.	Chionomyces chorleyi	Meliola chorleyi	Trichilia sp.	Meliaceae	Uganda	Afrotropic	Deighton & Pirozynski 1972	1972		moniliaceous
Ascomycota	Incertae sedis	Incertae sedis	Incertae sedis	Chionomyces	chorleyi	(Hansf.) Deighton & Piroz.	Chionomyces chorleyi	Meliola landolphiae	Oncinotis inandensis	Apocynaceae	Uganda	Afrotropic	Deighton & Pirozynski 1972	1972		moniliaceous
Ascomycota	Incertae sedis	Incertae sedis	Incertae sedis	Chionomyces	chorleyi	(Hansf.) Deighton & Piroz.	Chionomyces chorleyi	Meliola landolphiae-floridae	Oncinotis sp.	Apocynaceae	Uganda	Afrotropic	Deighton & Pirozynski 1972	1972		moniliaceous
Ascomycota	Incertae sedis	Incertae sedis	Incertae sedis	Chionomyces	meliolicola	(Cif.) Deighton & Piroz.	Chionomyces meliolicola	Meliola loranthi var. bangwensis	Phragmanthera incana	Loranthaceae	Ghana	Afrotropic	Deighton 1969	1969	Mycol. Pap. 118: (1969)	moniliaceous
Ascomycota	Incertae sedis	Incertae sedis	Incertae sedis	Chionomyces	meliolicola	(Cif.) Deighton & Piroz.	Chionomyces meliolicola	Irenopsis scyboensis	Ximenia americana	Olacaceae	Dominican Republic	Neotropic	Deighton 1969	1969		moniliaceous
Ascomycota	Incertae sedis	Incertae sedis	Incertae sedis	Chionomyces	meliolicola	(Cif.) Deighton & Piroz.	Chionomyces meliolicola	Amazonia tetrorchidii	Tetrorchidium didymostemon	Euphorbiaceae	Sierra Leone	Afrotropic	Deighton 1969	1969		moniliaceous
Ascomycota	Incertae sedis	Incertae sedis	Incertae sedis	Chionomyces	meliolicola	(Cif.) Deighton & Piroz.	Chionomyces meliolicola	Meliola capensis var. thomasii	Blighia sp.	Sapindaceae	Uganda	Afrotropic	Deighton 1969	1969		moniliaceous
Ascomycota	Incertae sedis	Incertae sedis	Incertae sedis	Chionomyces	meliolicola	(Cif.) Deighton & Piroz.	Chionomyces meliolicola	Meliola rhois var. africana	Rhus natalensis	Anacardiaceae	Uganda	Afrotropic	Deighton 1969	1969		moniliaceous
Ascomycota	Incertae sedis	Incertae sedis	Incertae sedis	Chionomyces	meliolicola	(Cif.) Deighton & Piroz.	Chionomyces meliolicola	Meliola rigida var. ugandae	Xymalos monospora	Monimiaceae	Uganda	Afrotropic	Deighton 1969	1969		moniliaceous
Ascomycota	Incertae sedis	Incertae sedis	Incertae sedis	Chionomyces	meliolicola	(Cif.) Deighton & Piroz.	Chionomyces meliolicola	Meliola tecleae	Teclea nobilis	Rutaceae	Uganda	Afrotropic	Deighton 1969	1969		moniliaceous
Ascomycota	Incertae sedis	Incertae sedis	Incertae sedis	Chionomyces	sclerochitonis	(Hansf.) Deighton & Piroz.	Chionomyces sclerochitonis	Meliola citricola	Citrus aurantium	Rutaceae	Brunei	Indomalayan	Deighton & Pirozynski 1972	1972	Deighton & Pirozynski (1972)	moniliaceous
Ascomycota	Incertae sedis	Incertae sedis	Incertae sedis	Chionomyces	sclerochitonis	(Hansf.) Deighton & Piroz.	Chionomyces sclerochitonis	Meliola simillima	Rauvolfa vomitoria	Apocynaceae	Sierra Leone	Afrotropic	Deighton & Pirozynski 1972	1972		moniliaceous
Ascomycota	Incertae sedis	Incertae sedis	Incertae sedis	Chionomyces	sclerochitonis	(Hansf.) Deighton & Piroz.	Chionomyces sclerochitonis	Meliola opposita var. africana	Trichilia sp.	Meliaceae	Uganda	Afrotropic	Deighton & Pirozynski 1972	1972		moniliaceous	Apparently this is the conidial state of Dimerium piceum/Dimerosporium tropicale
Ascomycota	Incertae sedis	Incertae sedis	Incertae sedis	Chionomyces	sclerochitonis	(Hansf.) Deighton & Piroz.	Chionomyces sclerochitonis	Meliola salaciae	Salacia leptoclada	Celastraceae	Uganda	Afrotropic	Deighton & Pirozynski 1972	1972		moniliaceous
Ascomycota	Incertae sedis	Incertae sedis	Incertae sedis	Chionomyces	sclerochitonis	(Hansf.) Deighton & Piroz.	Chionomyces sclerochitonis	Meliola tecleae	Teclea nobilis	Rutaceae	Uganda	Afrotropic	Deighton & Pirozynski 1972	1972		moniliaceous
Ascomycota	Incertae sedis	Incertae sedis	Incertae sedis	Chionomyces	sclerochitonis	(Hansf.) Deighton & Piroz.	Chionomyces sclerochitonis	Meliola sp.	Trichilia sp.	Meliaceae	Uganda	Afrotropic	Deighton & Pirozynski 1972	1972		moniliaceous
Ascomycota	Dothideomycetes	Incertae sedis	Perisporiopsidaceae	Cicinnobella	andicola	Petr.	Cicinnobella andicola	Meliola ambigua	unknown	unknown	Ecuador	Neotropic	Petrak 1950	1950	Sydowia 4(1-6): 553 (1950)	pycnidioid
Ascomycota	Dothideomycetes	Incertae sedis	Perisporiopsidaceae	Cicinnobella	ecuadorica	Petr.	Cicinnobella ecuadorica	Meliola sp.	unknown	unknown	Ecuador	Neotropic	Petrak 1950	1950	Sydowia 4(1-6): 554 (1950)	pycnidioid
Ascomycota	Dothideomycetes	Incertae sedis	Perisporiopsidaceae	Cicinnobella	epimeliola	Cif.	Cicinnobella epimeliola	Meliola sp.	Coccoloba sp.	Polygonaceae	Dominican Republic	Neotropic	Ciferri 1954	1954	Sydowia 8(1-6): 249 (1954)	pycnidioid
Ascomycota	Dothideomycetes	Incertae sedis	Perisporiopsidaceae	Cicinnobella	tropicalis	(Speg.) M.L. Farr	Cicinnobella tropicale	Meliolaceae	Piper dilatatum	Piperaceae	Dominican Republic	Neotropic	Farr 1969	1969	Farr 1969. Can. J. Botany, 47:369-381.	pycnidioid
Ascomycota	Dothideomycetes	Incertae sedis	Perisporiopsidaceae	Cicinnobella	truncatula	Cif.	Cicinnobella truncatula	Meliola coronata var. triumfettae	unknown	unknown	Dominican Republic	Neotropic	Ciferri 1954	1954	Sydowia 8(1-6): 249 (1954)	pycnidioid
Ascomycota	Dothideomycetes	Pleosporales	Coniothyriaceae	Coniothyrium	glabroides	F. Stevens	Coniothyrium glabroides	Meliola glabroides	Piper adumncum	Piperaceae	Puerto Rico	Neotropic	Stevens 1918	1918	Bot. Gaz. 65(3): 234 (1918)	pycnidioid
Ascomycota	Dothideomycetes	Pleosporales	Coniothyriaceae	Coniothyrium	glabroides	F. Stevens	Coniothyrium glabroides	Meliola tortuosa	Piper umbellatum	Piperaceae	Puerto Rico	Neotropic	Stevens 1918	1918	Bot. Gaz. 65(3): 234 (1918)	pycnidioid
Ascomycota	Dothideomycetes	Pleosporales	Coniothyriaceae	Coniothyrium	glabroides	F. Stevens	Coniothyrium glabroides	Meliola guareicola	Guarea trichilioides	Meliaceae	Puerto Rico	Neotropic	Stevens 1918	1918	Bot. Gaz. 65(3): 234 (1918)	pycnidioid
Ascomycota	Dothideomycetes	Pleosporales	Coniothyriaceae	Coniothyrium	glabroides	F. Stevens	Coniothyrium glabroides	Meliola arecibensis	Acalypha bisetosa	Euphorbiaceae	Puerto Rico	Neotropic	Stevens 1918	1918	Bot. Gaz. 65(3): 234 (1918)	pycnidioid
Ascomycota	Dothideomycetes	Pleosporales	Coniothyriaceae	Coniothyrium	glabroides	F. Stevens	Coniothyrium glabroides	Meliola compositarum var. portoricensis	Eupatorium portoricense	Asteraceae	Puerto Rico	Neotropic	Stevens 1918	1918	Bot. Gaz. 65(3): 234 (1918)	pycnidioid
Ascomycota	Sordariomycetes	Hypocreales	Nectriaceae	Cylindrocarpon	macrosporum	(Speg.) Deight. & Piroz.	Cylindrocarpon macrosporum	Meliola brachyodonta var. dummeri	Rhus natalensis	Anacardiaceae	Uganda	Afrotropic	Deighton & Pirozynski 1972	1972	Mycol. Pap. 128: 103 (1972)	moniliaceous
Ascomycota	Sordariomycetes	Hypocreales	Nectriaceae	Cylindrocarpon	macrosporum	(Speg.) Deight. & Piroz.	Cylindrocarpon macrosporum	Meliola sp.	Cyperus sp.	Cyperaceae	Uganda	Afrotropic	Deighton & Pirozynski 1972	1972		moniliaceous
Ascomycota	Sordariomycetes	Hypocreales	Nectriaceae	Cylindrocarpon	macrosporum	(Speg.) Deight. & Piroz.	Cylindrocarpon macrosporum	Asteridiella melastomatacearum	Dissotis cornifolia	Melastomataceae	Sierra Leone	Afrotropic	Deighton & Pirozynski 1972	1972		moniliaceous
Ascomycota	Sordariomycetes	Hypocreales	Nectriaceae	Cylindrocarpon	macrosporum	(Speg.) Deight. & Piroz.	Cylindrocarpon macrosporum	Asteridiella sepulta	Avicennia africana	Acanthaceae	Sierra Leone	Afrotropic	Deighton & Pirozynski 1972	1972		moniliaceous
Ascomycota	Sordariomycetes	Hypocreales	Nectriaceae	Cylindrocarpon	macrosporum	(Speg.) Deight. & Piroz.	Cylindrocarpon macrosporum	Meliola bicornis	Dalbergia afzeliana	Fabaceae	Sierra Leone	Afrotropic	Deighton & Pirozynski 1972	1972		moniliaceous
Ascomycota	Sordariomycetes	Hypocreales	Nectriaceae	Cylindrocarpon	macrosporum	(Speg.) Deight. & Piroz.	Cylindrocarpon macrosporum	Meliola holarrhenicola	Holarrhena floribunda	Apocynaceae	Sierra Leone	Afrotropic	Deighton & Pirozynski 1972	1972		moniliaceous
Ascomycota	Sordariomycetes	Hypocreales	Nectriaceae	Cylindrocarpon	ukolayi	Thaung	Cylindrocarpon ukolayi	Meliola tabernaemontanae	unknown	unknown	Myanmar	Indomalayan	Thaung 1976	1976	Trans. Br. Mycol. Soc. 67(3): 435 (1976)	moniliaceous
Ascomycota	Leotiomycetes	Helotiales	Incertae sedis	Dactylaria	domina-gregum	Cif.	Dactylaria domina-gregum	Meliola sp.	Coccoloba sp.	Polygonaceae	Dominican Republic	Neotropic	Ciferri 1955	1955	Sydowia 9(1-6): 332 (1955)	moniliaceous
Ascomycota	Sordariomycetes	Magnaporthales	Magnaporthaceae	Deightoniella	leonensis	M. B. Ellis	Deightoniella leonensis	Irenina tetracerae	Tetracera alnifoliae	Dilleniaceae	Sierra Leone	Afrotropic	Ellis 1957	1957	Mycol. Pap. 66:10 (1957)	dematiaceous
Ascomycota	Incertae sedis	Incertae sedis	Incertae sedis	Didymobotryum	hymenaearum	Bat. & Peres	Didymobotryum hymenaearum	Meliola melanochyla	unknown	unknown	Brazil	Neotropic	Bat & Peres 1960	1960	Publicações Inst. Micol. Recife 266: 5 (1960)	dematiaceous
Ascomycota	Dothideomycetes	Incertae sedis	Pseudoperisporiaceae	Dimerina	andirae	(P. Henn.) Hansford	Dimerina andirae	Meliola sp.	unknown	unknown	Brazil	Neotropic	Saccardo & Saccardo 1905	1905	Syll. Fung. (Abellini) 17: 533 (1905), as Dimerosporium andirae	perithecioid
Ascomycota	Dothideomycetes	Incertae sedis	Pseudoperisporiaceae	Dimerina	longispora	Hansf.	Dimerina longispora	Meliola sp.	Artabotrys sp.	Annonaceae	Uganda	Afrotropic	Hansford 1946	1946	Mycol. Pap. 15: 57 (1946)	perithecioid
Ascomycota	Dothideomycetes	Incertae sedis	Pseudoperisporiaceae	Dimerina	meyeri-hermannii	(P. Henn.) Theiss.	Dimerina meyeri-hermannii	Meliola sp.	unknown	unknown	unknown	Neotropic	Theissen 1912	1912	Beih. bot. Zbl., Abt. 2 29: 65 (1912)	perithecioid
Ascomycota	Dothideomycetes	Incertae sedis	Pseudoperisporiaceae	Dimerina	mindanaensis	(P. Henn.) Hansford	Dimerina mindanaensis	Meliolaceae	unknown	unknown	Uganda	Afrotropic	Hansford 1946	1946	Mycol. Pap. 15: 56 (1946)	perithecioid
Ascomycota	Dothideomycetes	Incertae sedis	Pseudoperisporiaceae	Dimerina	parasitica	(Sacc.) Hansford	Dimerina parasitica	Meliola sp.	unknown	unknown	South Africa	Afrotropic	Sydow 1899	1899	Hedwigia 38(Beibl.): 133 (1899)	perithecioid
Ascomycota	Dothideomycetes	Incertae sedis	Pseudoperisporiaceae	Dimerina	patouillardii	Theiss.	Dimerina patouillardii	Meliola triumfettae var. Vandersystii	unknown	unknown	Ivory Coast	Afrotropic	Chevaugeon 1956	1956		perithecioid
Ascomycota	Dothideomycetes	Incertae sedis	Parodiopsidaceae	Dimerium	andicola	Petr.	Dimerium andicola	Meliola ambigua	unknown	unknown	Ecuador	Neotropic	Petrak 1950	1950	Sydowia 4(1-6): 471 (1950)	perithecioid
Ascomycota	Dothideomycetes	Incertae sedis	Parodiopsidaceae	Dimerium	baccharidicola	(P. Henn.) Sacc.	Dimerium baccharidicola	Meliola sp.	unknown	unknown	unknown	unknown	Hansford 1946	1946	Mycol. Pap. 15: 73 (1946)	perithecioid
Ascomycota	Dothideomycetes	Incertae sedis	Parodiopsidaceae	Dimerium	detectum	Petr.	Dimerium detectum	Meliola sp.	unknown	unknown	Ecuador	Neotropic	Petrak 1950	1950	Sydowia 4(1-6): 473 (1950)	perithecioid
Ascomycota	Dothideomycetes	Incertae sedis	Parodiopsidaceae	Dimerium	ecuadoricum	Petr.	Dimerium ecuadoricum	Meliola sp.	unknown	unknown	Ecuador	Neotropic	Petrak 1950	1950	Sydowia 4(1-6): 474 (1950)	perithecioid
Ascomycota	Dothideomycetes	Incertae sedis	Parodiopsidaceae	Dimerium	leonense	Hansf.	Dimerium leonense	Meliolaceae	Myrcia deflexa	Myrtaceae	Dominican Republic	Neotropic	Farr 1969	1969	Farr 1969. Can. J. Botany, 47:369-381.	perithecioid
Ascomycota	Dothideomycetes	Incertae sedis	Parodiopsidaceae	Dimerium	meliolicola	Petr.	Dimerium meliolicola	Meliola nidulans	Vaccinium myrtillus	Ericaceae	Germany	Palearctic	Petrak 1924	1924	Annls mycol. 22(1/2): 21. (1924) As Pseudodimerium meliolicolum	perithecioid
Ascomycota	Dothideomycetes	Incertae sedis	Parodiopsidaceae	Dimerium	minutum	(Pat.) Sacc.	Dimerium minutum	Meliola sp.	unknown	unknown	Ghana	Afrotropic	Hansford 1946	1946	Mycol. Pap. 15: 73 (1946)	perithecioid
Ascomycota	Dothideomycetes	Incertae sedis	Parodiopsidaceae	Dimerium	venturioides	(Sacc. & Berl.) Theiss.	Dimerium venturioides	Meliola sp.	unknown	unknown	Ghana	Afrotropic	Hansford 1946	1946	Mycol. Pap. 15: 72 (1946)	perithecioid
Ascomycota	Sordariomycetes	Hypocreales	Bionectriaceae	Dimerosporiella	cephalosporii	(Hansf.) Rossman & Samuels	Dimerosporiella cephalosporii	Meliola sp.	unknown	unknown	Uganda	Afrotropic	Rossman et al. 1999	1999	Rossman, Samuels, Rogerson & Lowen, Stud. Mycol. 42: 23(1999)	perithecioid
Ascomycota	Sordariomycetes	Hypocreales	Bionectriaceae	Dimerosporiella	leucorrhodina	(Mont.) Rossman & Samuels	Dimerosporiella leucorrhodina	Meliola sp.	Trichilia buchamani	Meliaceae	Uganda	Afrotropic	Rossman et al. 1999	1999	Rossman, Samuels, Rogerson & Lowen, Stud. Mycol. 42: 23(1999)	perithecioid
Ascomycota	Sordariomycetes	Hypocreales	Bionectriaceae	Dimerosporiella	leucorrhodina	(Mont.) Rossman & Samuels	Dimerosporiella leucorrhodina	Meliola chiococcae	Chiococca alba	Rubiaceae	Puerto Rico	Neotropic	Stevens 1918	1918	Bot. Gaz. 65(3): 228 (1918), Belodinium leucorrhodinium	perithecioid
Ascomycota	Sordariomycetes	Hypocreales	Bionectriaceae	Dimerosporiella	leucorrhodina	(Mont.) Rossman & Samuels	Dimerosporiella leucorrhodina	Meliola tortuosa	Piper umbellatum	Piperaceae	Puerto Rico	Neotropic	Stevens 1918	1918		perithecioid
Ascomycota	Sordariomycetes	Hypocreales	Bionectriaceae	Dimerosporiella	leucorrhodina	(Mont.) Rossman & Samuels	Dimerosporiella leucorrhodina	Meliola rudolphiae	Rudolphia volubilis	Malpighiaceae	Puerto Rico	Neotropic	Stevens 1918	1918		perithecioid
Ascomycota	Incertae sedis	Incertae sedis	Incertae sedis	Divinia	diatricha	Cif.	Divinia diatricha	Meliola sp.	Tournefortia hirsutissima	Heliotropiaceae	Dominican Republic	Neotropic	Ciferri 1955	1955	Sydowia 9(1-6): 327 (1955)	moniliaceous
Ascomycota	Dothideomycetes	Incertae sedis	Dysrhynchaceae	Dysrhynchis	amomi	(Berk. & Broome) Arx	Dysrhynchis amomi	Meliolales	unknown	unknown	Sri Lanka	Indomalayan	von Arx & Müller 1962, cited as Dimerosporiella amomi	1962	in Müller & von Arx, Beitr. Kryptfl. Schweiz 11(no. 2): 191 (1962)	perithecioid
Ascomycota	Dothideomycetes	Venturiales	Venturiaceae	Ectosticta	mindoensis	Petr.	Ectosticta mindoensis	Meliola capsicicola	unknown	unknown	Ecuador	Neotropic	Petrak 1950	1950	Sydowia 4(1-6): 559 (1950)	dematiaceous
Ascomycota	Incertae sedis	Incertae sedis	Incertae sedis	Epistigme	erodens	Bat. & R. Garnier	Epistigme erodens	Meliolaceae	unknown	unknown	Brazil	Neotropic	Batista et al. 1966	1966	Atas Inst. Micol. Univ. Recife 3: 14 (1966)	moniliaceous
Ascomycota	Incertae sedis	Incertae sedis	Incertae sedis	Epistigme	teucrii	Bat. & H. Maia	Epistigme teucrii	Laeviomeliola cassiae	unknown	unknown	Jamaica	Neotropic	Batista 1962	1962	Publicações Inst. Micol. Recife 211: 29 (1962)	moniliaceous
Ascomycota	Incertae sedis	Incertae sedis	Incertae sedis	Eriomycopsis	biseptata	Chevaug.	Eriomycopsis biseptata	Meliola capensis var. pancoviae	Pancovia bijuga	Sapindaceae	Ghana	Afrotropic	Chevaugeon 1956	1956		moniliaceous
Ascomycota	Incertae sedis	Incertae sedis	Incertae sedis	Eriomycopsis	bomplandi	Speg.	Eriomycopsis bomplandi	Asteridiella hansfordii var. densa	Manihot esculenta	Euphorbiaceae	Ghana	Afrotropic	Spegazzini 1910	1910		moniliaceous
Ascomycota	Incertae sedis	Incertae sedis	Incertae sedis	Eriomycopsis	bomplandi	Speg.	Eriomycopsis bomplandi	Meliola bicornis	Millettia zechiana	Fabaceae	Ghana	Afrotropic	Spegazzini 1910	1910		moniliaceous
Ascomycota	Incertae sedis	Incertae sedis	Incertae sedis	Eriomycopsis	bomplandi	Speg.	Eriomycopsis bomplandi	Meliola millettiae-rhodanthae	Millettia thonningii	Fabaceae	Ghana	Afrotropic	Spegazzini 1910	1910		moniliaceous
Ascomycota	Incertae sedis	Incertae sedis	Incertae sedis	Eriomycopsis	bomplandi	Speg.	Eriomycopsis bomplandi	Meliola voacangae var. conopharyngiae	Tabernaemontana sp.	Apocynaceae	Ghana	Afrotropic	Spegazzini 1910	1910		moniliaceous
Ascomycota	Incertae sedis	Incertae sedis	Incertae sedis	Eriomycopsis	biseptata	Chevaug.	Eriomycopsis bomplandi	Asteridiella entebbeensis	Manihot sp.	Euphorbiaceae	Ivory Coast	Afrotropic	Chevaugeon 1956	1956	Les Maladies Cryptogamiques du Manioc en Afriqu Occidentale (Encycl. Mycol. 28): 81 (1956)	moniliaceous
Ascomycota	Incertae sedis	Incertae sedis	Incertae sedis	Eriomycopsis	bomplandi	Speg.	Eriomycopsis bomplandi	Asteridiella terminaliae	Terminalia albida	Combretaceae	Sierra Leone	Afrotropic	Spegazzini 1910	1910		moniliaceous
Ascomycota	Incertae sedis	Incertae sedis	Incertae sedis	Eriomycopsis	bomplandi	Speg.	Eriomycopsis bomplandi	Asteridiella voacangae	Voacanga thouarsii	Apocynaceae	Sierra Leone	Afrotropic	Spegazzini 1910	1910		moniliaceous
Ascomycota	Incertae sedis	Incertae sedis	Incertae sedis	Eriomycopsis	bomplandi	Speg.	Eriomycopsis bomplandi	Meliola bicornis	Lonchocarpus cyanescens	Fabaceae	Sierra Leone	Afrotropic	Spegazzini 1910	1910		moniliaceous
Ascomycota	Incertae sedis	Incertae sedis	Incertae sedis	Eriomycopsis	bomplandi	Speg.	Eriomycopsis bomplandi	Meliola ostryoderridis	Dalbergia heudelotii	Fabaceae	Sierra Leone	Afrotropic	Spegazzini 1910	1910		moniliaceous
Ascomycota	Incertae sedis	Incertae sedis	Incertae sedis	Eriomycopsis	bomplandi	Speg.	Eriomycopsis bomplandi	Meliola thunbergiicola	Thunbergia cynanchifolia	Acanthaceae	Sierra Leone	Afrotropic	Spegazzini 1910	1910		moniliaceous
Ascomycota	Incertae sedis	Incertae sedis	Incertae sedis	Eriomycopsis	bomplandi	Speg.	Eriomycopsis bomplandi	Meliola voacangae	Voacanga thouarsii	Apocynaceae	Sierra Leone	Afrotropic	Spegazzini 1910	1910		moniliaceous
Ascomycota	Incertae sedis	Incertae sedis	Incertae sedis	Eriomycopsis	bomplandi	Speg.	Eriomycopsis bomplandi	Meliola voacangae var. conopharyngiae	Tabernaemontana longiflora	Apocynaceae	Sierra Leone	Afrotropic	Spegazzini 1910	1910		moniliaceous
Ascomycota	Incertae sedis	Incertae sedis	Incertae sedis	Eriomycopsis	bomplandi	Speg.	Eriomycopsis bomplandi	Meliola sp.	unknown	Bignoniaceae	Argentina	Neotropic	Spegazzini 1910	1910		moniliaceous
Ascomycota	Incertae sedis	Incertae sedis	Incertae sedis	Eriomycopsis	bomplandi	Speg.	Eriomycopsis bomplandi	Meliola citricola var. amyridis	Amyris diatrypa	Rutaceae	Dominican Republic	Neotropic	Spegazzini 1910	1910		moniliaceous
Ascomycota	Incertae sedis	Incertae sedis	Incertae sedis	Eriomycopsis	bomplandi	Speg.	Eriomycopsis bomplandi	Asteridiella scabra	Trichocladus crinitus	Hamamelidaceae	South Africa	Afrotropic	Spegazzini 1910	1910		moniliaceous
Ascomycota	Incertae sedis	Incertae sedis	Incertae sedis	Eriomycopsis	bomplandi	Speg.	Eriomycopsis bomplandi	Meliola cylindropoda	Eugenia zuluensis	Myrtaceae	South Africa	Afrotropic	Spegazzini 1910	1910		moniliaceous
Ascomycota	Incertae sedis	Incertae sedis	Incertae sedis	Eriomycopsis	bomplandi	Speg.	Eriomycopsis bomplandi	Meliola scolopiae	Scolopia zeyheri	Salicaceae	South Africa	Afrotropic	Spegazzini 1910	1910		moniliaceous
Ascomycota	Incertae sedis	Incertae sedis	Incertae sedis	Eriomycopsis	bomplandi	Speg.	Eriomycopsis bomplandi	Meliola ganglifera	Curtisia faginea	Curtisiaceae	South Africa	Afrotropic	Spegazzini 1910	1910		moniliaceous
Ascomycota	Incertae sedis	Incertae sedis	Incertae sedis	Eriomycopsis	bomplandi	Speg.	Eriomycopsis bomplandi	Appendiculella natalensis var. ugandensis	Dovyalis macrocalyx	Salicaceae	Uganda	Afrotropic	Spegazzini 1910	1910	Anal. Mus. nac. B. Aires, Ser. 3 13: 429 (1910) [1911]	moniliaceous
Ascomycota	Incertae sedis	Incertae sedis	Incertae sedis	Eriomycopsis	bomplandi	Speg.	Eriomycopsis bomplandi	Appendiculella natalensis var. ugandensis	Oncoba spinosa	Salicaceae	Uganda	Afrotropic	Spegazzini 1910	1910		moniliaceous
Ascomycota	Incertae sedis	Incertae sedis	Incertae sedis	Eriomycopsis	bomplandi	Speg.	Eriomycopsis bomplandi	Asteridiella trematis	Trema orientale	Cannabaceae	Uganda	Afrotropic	Spegazzini 1910	1910		moniliaceous
Ascomycota	Incertae sedis	Incertae sedis	Incertae sedis	Eriomycopsis	bomplandi	Speg.	Eriomycopsis bomplandi	Irenopsis scutiae	Scutia myrtina	Rahmnaceae	Uganda	Afrotropic	Spegazzini 1910	1910		moniliaceous
Ascomycota	Incertae sedis	Incertae sedis	Incertae sedis	Eriomycopsis	bomplandi	Speg.	Eriomycopsis bomplandi	Meliola landolphiae	Oncinotis inandensis	Apocynaceae	Uganda	Afrotropic	Spegazzini 1910	1910		moniliaceous
Ascomycota	Incertae sedis	Incertae sedis	Incertae sedis	Eriomycopsis	bomplandi	Speg.	Eriomycopsis bomplandi	Meliola groteana	Maesa lanceolata	Primulaceae	Uganda	Afrotropic	Spegazzini 1910	1910		moniliaceous
Ascomycota	Incertae sedis	Incertae sedis	Incertae sedis	Eriomycopsis	bomplandi	Speg.	Eriomycopsis bomplandi	Meliola maitlandii	Popowia sp.	Annonaceae	Uganda	Afrotropic	Spegazzini 1910	1910		moniliaceous
Ascomycota	Incertae sedis	Incertae sedis	Incertae sedis	Eriomycopsis	bomplandi	Speg.	Eriomycopsis bomplandi	Meliola motandrae	Oncinotis erlangeri	Apocynaceae	Uganda	Afrotropic	Spegazzini 1910	1910		moniliaceous
Ascomycota	Incertae sedis	Incertae sedis	Incertae sedis	Eriomycopsis	bomplandi	Speg.	Eriomycopsis bomplandi	Meliola ventilaginicola	Ventilago africana	Rahmnaceae	Uganda	Afrotropic	Spegazzini 1910	1910		moniliaceous
Ascomycota	Incertae sedis	Incertae sedis	Incertae sedis	Eriomycopsis	bomplandi	Speg.	Eriomycopsis bomplandi	Meliola sp.	Albizia sp.	Fabaceae	Uganda	Afrotropic	Spegazzini 1910	1910		moniliaceous
Ascomycota	Incertae sedis	Incertae sedis	Incertae sedis	Eriomycopsis	bosquieae	Hansf.	Eriomycopsis bosquieae	Meliola soroceae	unknown	unknown	Uganda	Afrotropic	Hansford 1942	1942	Bothalia 4: 465 (1942)	moniliaceous
Ascomycota	Incertae sedis	Incertae sedis	Incertae sedis	Eriomycopsis	flagellata	Hansf.	Eriomycopsis flagellata	Asteridiella trematis	Trema orientale	Cannabaceae	Ghana	Afrotropic	Hansford 1942	1942		moniliaceous
Ascomycota	Incertae sedis	Incertae sedis	Incertae sedis	Eriomycopsis	flagellata	Hansf.	Eriomycopsis flagellata	Meliola sp.	Pavetta corymbosa	Rubiaceae	Ghana	Afrotropic	Hansford 1942	1942		moniliaceous
Ascomycota	Incertae sedis	Incertae sedis	Incertae sedis	Eriomycopsis	flagellata	Hansf.	Eriomycopsis flagellata	Asteridiella entebbeensis	Manihot esculenta	Euphorbiaceae	Ivory Coast	Afrotropic	Hansford 1942	1942		moniliaceous
Ascomycota	Incertae sedis	Incertae sedis	Incertae sedis	Eriomycopsis	flagellata	Hansf.	Eriomycopsis flagellata	Asteridiella sarcocephali	Nauclea latifolia	Rubiaceae	Sierra Leone	Afrotropic	Hansford 1942	1942		moniliaceous
Ascomycota	Incertae sedis	Incertae sedis	Incertae sedis	Eriomycopsis	flagellata	Hansf.	Eriomycopsis flagellata	Asteridiella trematis	Trema orientale	Cannabaceae	Sierra Leone	Afrotropic	Hansford 1942	1942		moniliaceous
Ascomycota	Incertae sedis	Incertae sedis	Incertae sedis	Eriomycopsis	flagellata	Hansf.	Eriomycopsis flagellata	Meliola chlorophorae	Chlorophora regia	Moraceae	Sierra Leone	Afrotropic	Hansford 1942	1942		moniliaceous
Ascomycota	Incertae sedis	Incertae sedis	Incertae sedis	Eriomycopsis	flagellata	Hansf.	Eriomycopsis flagellata	Meliola voacangae var. carpodini	Landolphia hirsuta	Apocynaceae	Sierra Leone	Afrotropic	Hansford 1942	1942		moniliaceous
Ascomycota	Incertae sedis	Incertae sedis	Incertae sedis	Eriomycopsis	flagellata	Hansf.	Eriomycopsis flagellata	Meliola theissenii	Bauhinia sp.	Fabaceae	Venezuela	Neotropic	Hansford 1942	1942		moniliaceous
Ascomycota	Incertae sedis	Incertae sedis	Incertae sedis	Eriomycopsis	flagellata	Hansf.	Eriomycopsis flagellata	Asteridiella scabra	Trichocladus crinitus	Hamamelidaceae	South Africa	Afrotropic	Hansford 1942	1942		moniliaceous
Ascomycota	Incertae sedis	Incertae sedis	Incertae sedis	Eriomycopsis	flagellata	Hansf.	Eriomycopsis flagellata	Meliola popowiae	Popowia caffra	Annonaceae	South Africa	Afrotropic	Hansford 1942	1942		moniliaceous
Ascomycota	Incertae sedis	Incertae sedis	Incertae sedis	Eriomycopsis	flagellata	Hansf.	Eriomycopsis flagellata	Asteridiella cyclopoda	Microglossa pyrifolia	Asteraceae	Uganda	Afrotropic	Hansford 1942	1942	Bothalia 4: 465 (1942)	moniliaceous
Ascomycota	Incertae sedis	Incertae sedis	Incertae sedis	Eriomycopsis	flagellata	Hansf.	Eriomycopsis flagellata	Asteridiella entebbeensis	Alchornea cordifolia	Euphorbiaceae	Uganda	Afrotropic	Hansford 1942	1942		moniliaceous
Ascomycota	Incertae sedis	Incertae sedis	Incertae sedis	Eriomycopsis	flagellata	Hansf.	Eriomycopsis flagellata	Asteridiella hansfordii	Acalypha sp.	Euphorbiaceae	Uganda	Afrotropic	Hansford 1942	1942		moniliaceous
Ascomycota	Incertae sedis	Incertae sedis	Incertae sedis	Eriomycopsis	flagellata	Hansf.	Eriomycopsis flagellata	Asteridiella trematis	Trema orientale	Cannabaceae	Uganda	Afrotropic	Hansford 1942	1942		moniliaceous
Ascomycota	Incertae sedis	Incertae sedis	Incertae sedis	Eriomycopsis	flagellata	Hansf.	Eriomycopsis flagellata	Asteridiella sp.	Acalypha sp.	Euphorbiaceae	Uganda	Afrotropic	Hansford 1942	1942		moniliaceous
Ascomycota	Incertae sedis	Incertae sedis	Incertae sedis	Eriomycopsis	flagellata	Hansf.	Eriomycopsis flagellata	Meliola artabotrydis	Artabotrys nitidus	Annonaceae	Uganda	Afrotropic	Hansford 1942	1942		moniliaceous
Ascomycota	Incertae sedis	Incertae sedis	Incertae sedis	Eriomycopsis	flagellata	Hansf.	Eriomycopsis flagellata	Meliola cissi	Cissus sp.	Vitaceae	Uganda	Afrotropic	Hansford 1942	1942		moniliaceous
Ascomycota	Incertae sedis	Incertae sedis	Incertae sedis	Eriomycopsis	flagellata	Hansf.	Eriomycopsis flagellata	Meliola ramicola	Uvaria welwitschii	Annonaceae	Uganda	Afrotropic	Hansford 1942	1942		moniliaceous
Ascomycota	Incertae sedis	Incertae sedis	Incertae sedis	Eriomycopsis	flagellata	Hansf.	Eriomycopsis flagellata	Meliola rigida var. ugandae	Xymalos monospora	Monimiaceae	Uganda	Afrotropic	Hansford 1942	1942		moniliaceous
Ascomycota	Incertae sedis	Incertae sedis	Incertae sedis	Eriomycopsis	meliolinae	Hansf.	Eriomycopsis meliolinae	Meliola tecleae	unknown	unknown	Uganda	Afrotropic	Hansford 1947a	1947	Proc. Linn. Soc. London 158: 48 (1947)	moniliaceous
Ascomycota	Incertae sedis	Incertae sedis	Incertae sedis	Eriomycopsis	minuta	Deighton & Piroz.	Eriomycopsis minuta	Melanographium sp. ????	unknown	unknown	Sierra Leone	Afrotropic	Deighton & Pirozynski 1972	1972	Deighton & Pirozynski (1972)	moniliaceous
Ascomycota	Incertae sedis	Incertae sedis	Incertae sedis	Eriomycopsis	paraensis	Bat. & Peres	Eriomycopsis paraensis	Meliolaceae	unknown	unknown	Brazil	Neotropic	Batista & Peres 1965	1965	Mycopath. Mycol. appl. 25: 168 (1965)	moniliaceous
Ascomycota	Incertae sedis	Incertae sedis	Incertae sedis	Eriomycopsis	robusta	Hansf.	Eriomycopsis robusta	Meliola sp.	unknown	unknown	Uganda	Afrotropic	Hansford 1942	1942	Bothalia 4: 465 (1942)	moniliaceous
Ascomycota	Sordariomycetes	Hypocreales	Nectriaceae	Fusarium	dominicanum	Cif.	Fusarium dominicanum	Meliola byrsonimae	unknown	unknown	Dominican Republic	Neotropic	Ciferri 1955	1955	Sydowia 9(1-6): 325 (1955)	moniliaceous
Ascomycota	Dothideomycetes	Microthyriales	Microthyriaceae	Hansfordiella	meliolae	(Hansf.) S. Hughes	Hansfordiella meliolae	Meliola conopharyngiae	unknown	unknown	Uganda	Afrotropic	Hansford 1947b, cited as Teratosperma meliolae	1947	Proc. Linn. Soc. London 159: 41 (1947)	dematiaceous
Ascomycota	Leotiomycetes	Helotiales	Sclerotiniaceae	Haplaria	melioliphila	Cif.	Haplaria melioliphila	Meliola miriopoda	Wallenia laurifolia	Primulaceae	Dominican Republic	Neotropic	Ciferri 1938	1938	Annls Mycol. 36(2-3): 243 (1938)	moniliaceous
Ascomycota	Dothideomycetes	Pleosporales	Massarinaceae	Helminthosporium	crassiseptum	Cif.	Helminthosporium crassiseptum	Meliola abrupta	unknown	unknown	Dominican Republic	Neotropic	Ciferri 1955	1955	Sydowia 9(1-6):302 (1955)	dematiaceous
Ascomycota	Dothideomycetes	Pleosporales	Massarinaceae	Helminthosporium	glabroides	Cif.	Helminthosporium glabroides	Meliola glabroides	Piper aduncum	Piperaceae	Puerto Rico	Neotropic	Stevens 1918	1918	Bot. Gaz. 65(3): 244 (1918)	dematiaceous
Ascomycota	Dothideomycetes	Pleosporales	Massarinaceae	Helminthosporium	glabroides	Cif.	Helminthosporium glabroides	Irenina glabra	Coffea liberica	Rubiaceae	Sierra Leone	Afrotropic	Deighton 1936	1936	Deighton 1936: 432	dematiaceous
Ascomycota	Sordariomycetes	Hypocreales	Nectriaceae	Hydropisphaera	erubescens	(Roberge ex Desm.) Rossman & Samuels	Hydropisphaera erubescens	Meliola bicornis	Meibomia supina	Leguminosae	Puerto Rico	Neotropic	Stevens 1918, cited as Calonectria erubescens	1918	Bot. Gaz. 65(3): 232 (1918)	perithecioid
Ascomycota	Sordariomycetes	Hypocreales	Nectriaceae	Hydropisphaera	erubescens	(Roberge ex Desm.) Rossman & Samuels	Hydropisphaera erubescens	Meliola tortuosa	Piper umbellatum	Piperaceae	Puerto Rico	Neotropic	Stevens 1918, cited as Calonectria erubescens	1918		perithecioid
Ascomycota	Sordariomycetes	Hypocreales	Cordycipitaceae	Isaria	meliolae	Hansf.	Isaria meliolae	Meliola sp.	unknown	unknown	Uganda	Afrotropic	Hansford 1943	1943	Proc. Linn. Soc. London 155: 44 (1943) [1942-43]	moniliaceous
Ascomycota	Dothideomycetes	Microthyriales	Microthyriaceae	Isthmospora	glabra	F. Stevens	Isthmospora glabra	Meliolaceae	unknown	unknown	China	indomalayan	Zhao et al. 1996	1996	Zhao Guangcai, Wu Yuekai, Li Nan. Six fungi species of hyperparasite on meliolaceae Journal of Beijing Forestry University. 1996 ;18(1):99-103.	dematiaceous
Ascomycota	Dothideomycetes	Microthyriales	Microthyriaceae	Isthmospora	glabra	F. Stevens	Isthmospora glabra	Meliola melastomacearum	Clidemia hirta	Melastomataceae	Puerto Rico	Neotropic	Stevens 1918	1918	Bot. Gaz. 65(3): 244 (1918)	dematiaceous
Ascomycota	Dothideomycetes	Microthyriales	Microthyriaceae	Isthmospora	glabra	F. Stevens	Isthmospora glabra	Meliola psychotriae	Gonzalagunia spicata	Rubiaceae	Puerto Rico	Neotropic	Stevens 1918	1918		dematiaceous
Ascomycota	Dothideomycetes	Microthyriales	Microthyriaceae	Isthmospora	glabra	F. Stevens	Isthmospora glabra	Meliola bicornis	Meibomia supina	Leguminosae	Puerto Rico	Neotropic	Stevens 1918	1918		dematiaceous
Ascomycota	Dothideomycetes	Microthyriales	Microthyriaceae	Isthmospora	glabra	F. Stevens	Isthmospora glabra	Meliola glabroides	Nectandra patens	Lauraceae	Puerto Rico	Neotropic	Stevens 1918	1918		dematiaceous
Ascomycota	Dothideomycetes	Microthyriales	Microthyriaceae	Isthmospora	glabra	F. Stevens	Isthmospora glabra	Meliola glabroides	Simaruba tulae	Simaroubaceae	Puerto Rico	Neotropic	Stevens 1918	1918		dematiaceous
Ascomycota	Dothideomycetes	Microthyriales	Microthyriaceae	Isthmospora	glabra	F. Stevens	Isthmospora glabra	Meliola glabra	unknown	unknown	Puerto Rico	Neotropic	Stevens 1918	1918		dematiaceous
Ascomycota	Dothideomycetes	Microthyriales	Microthyriaceae	Isthmospora	spinosa	F. Stevens	Isthmospora spinosa	Meliolaceae	unknown	unknown	China	indomalayan	Zhao et al. 1996	1996	Zhao Guangcai, Wu Yuekai, Li Nan. Six fungi species of hyperparasite on meliolaceae Journal of Beijing Forestry University. 1996 ;18(1):99-103.	dematiaceous
Ascomycota	Dothideomycetes	Microthyriales	Microthyriaceae	Isthmospora	spinosa	F. Stevens	Isthmospora spinosa	Meliola psidii	Psidium guajava	Myrtaceae	Puerto Rico	Neotropic	Stevens 1918	1918	Bot. Gaz. 65(3): 244 (1918)	dematiaceous
Ascomycota	Dothideomycetes	Microthyriales	Microthyriaceae	Isthmospora	spinosa	F. Stevens	Isthmospora spinosa	Meliola chiococcae	Chiococca alba	Rubiaceae	Puerto Rico	Neotropic	Stevens 1918	1918		dematiaceous
Ascomycota	Dothideomycetes	Microthyriales	Microthyriaceae	Isthmospora	spinosa	F. Stevens	Isthmospora spinosa	Meliola byrsonimae	Byrsonima lucida	Malpighiaceae	Puerto Rico	Neotropic	Stevens 1918	1918		dematiaceous
Ascomycota	Dothideomycetes	Microthyriales	Microthyriaceae	Isthmospora	spinosa	F. Stevens	Isthmospora spinosa	Meliola smilacis	Smilax coriacea	Smilacaceae	Puerto Rico	Neotropic	Stevens 1918	1918		dematiaceous
Ascomycota	Dothideomycetes	Microthyriales	Microthyriaceae	Isthmospora	spinosa	F. Stevens	Isthmospora spinosa	Meliola helleri	Myrcia splendens	Myrtaceae	Puerto Rico	Neotropic	Stevens 1918	1918		dematiaceous
Ascomycota	Dothideomycetes	Microthyriales	Microthyriaceae	Isthmospora	spinosa	F. Stevens	Isthmospora spinosa	Meliola praetervisa	Coccolobis intenisii	Polygonaceae	Puerto Rico	Neotropic	Stevens 1918	1918		dematiaceous
Ascomycota	Dothideomycetes	Microthyriales	Microthyriaceae	Isthmospora	spinosa	F. Stevens	Isthmospora spinosa	Meliola praetervisa	Coccolobis pyrifolia	Polygonaceae	Puerto Rico	Neotropic	Stevens 1918	1918		dematiaceous
Ascomycota	Dothideomycetes	Microthyriales	Microthyriaceae	Isthmospora	spinosa	F. Stevens	Isthmospora spinosa	Meliola philodendri	Philodendron krebsii	Araceae	Puerto Rico	Neotropic	Stevens 1918	1918		dematiaceous
Ascomycota	Dothideomycetes	Pleosporales	Pleosporaceae	Macrosporium	meliolicola	Cif.	Macrosporium meliolicola	Meliola sp.	Blechum pyramidatum	Acanthaceae	Dominican Republic	Neotropic	Ciferri 1962	1962	Atti Ist. bot. Univ. Lab. crittog. Pavia, sér. 5 19: 114 (1962)	dematiaceous
Ascomycota	Dothideomycetes	Tubeufiales	Tubeufiaceae	Malacaria	australiensis	Hansf.	Malacaria australiensis	Irenina fraseriana	Cryptocarya glaucescens	Lauraceae	Austria	Australasia	Hansford 1946	1946	Mycol. Pap. 15: 127 (1946)	perithecioid
Ascomycota	Dothideomycetes	Tubeufiales	Tubeufiaceae	Malacaria	entebbeensis	Hansf.	Malacaria entebbeensis	Irenina fraseriana	unknown	unknown	Australia	Australasia	Hansford 1945	1945	Proc. Linn. Soc. London 157: 26 (1945)	perithecioid
Ascomycota	Dothideomycetes	Tubeufiales	Tubeufiaceae	Malacaria	entebbeensis	Hansf.	Malacaria entebbeensis	Meliola artabotrydis	Artabotrys nitidus	Annonaceae	Uganda	Afrotropic	Hansford 1945	1945		perithecioid
Ascomycota	Dothideomycetes	Tubeufiales	Tubeufiaceae	Malacaria	flagellata	(Hansf.) Hansford	Malacaria flagellata	Irene glabra	Coffea robusta	Rubiaceae	Uganda	Afrotropic	Hansford 1946	1946	Mycol. Pap. 15: 128 (1946)	perithecioid
Ascomycota	Dothideomycetes	Tubeufiales	Tubeufiaceae	Malacaria	luxurians	(Rehm) Rossman	Malacaria luxurians	Meliola groteana	Maesa laxa	Primulaceae	Philippines	indomalayan	Rossman 1987	1987	Mycol. Pap. 157: 12 (1987)	perithecioid
Ascomycota	Dothideomycetes	Tubeufiales	Tubeufiaceae	Malacaria	meliolicola	Syd.	Malacaria meliolicola	Meliola sp.	Hamelia erecta	Rubiaceae	Venezuela	Neotropic	Sydow 1927	1927	Annls mycol. 28(1/2): 69 (1930)	perithecioid
Ascomycota	Dothideomycetes	Tubeufiales	Tubeufiaceae	Malacaria	ugandensis	Hansf.	Malacaria ugandensis	Meliola sp.	unknown	unknown	Uganda	Afrotropic	Hansford 1946	1946	Mycol. Pap. 15: 127 (1946)	perithecioid
Ascomycota	Dothideomycetes	Tubeufiales	Tubeufiaceae	Malacaria	violacea	Hansf.	Malacaria violacea	Meliola sp.	unknown	unknown	Indonesia	Indomalayan	Hansford 1946	1946	Mycol. Pap. 15: 127 (1946)	perithecioid
Ascomycota	Dothideomycetes	Incertae sedis	Meliolinaceae	Meliolina	pulveracea	(Speg.) Cif.	Meliolina pulveracea	Meliola sp.	unknown	unknown	South Africa	Afrotropic	Theissen 1912, cited as Dimerium pulveraceum	1912	Beih. bot. Zbl., Abt. 2 29: 50 (1912)	perithecioid
Ascomycota	Dothideomycetes	Incertae sedis	Meliolinaceae	Meliolina	meliolae	(F. Stevens) F. Stevens	Meliolina meliolae	Meliola compositarum var. portoricensis	Eupatorium portoricense	Asteraceae	Puerto Rico	Neotropic	Stevens 1918, cited as Perisporium meliolae	1918	Bot. Gaz. 65(3): 228 (1918)	perithecioid
Ascomycota	Dothideomycetes	Incertae sedis	Meliolinaceae	Meliolina	meliolae	(F. Stevens) F. Stevens	Meliolina meliolae	Meliolaceae	unknown	unknown	Dominican Republic	Neotropic	Farr 1969, cited as Perisporium meliolae	1969	Farr 1969. Can. J. Botany, 47:369-381.	perithecioid
Ascomycota	Dothideomycetes	Incertae sedis	Meliolinaceae	Meliolina	paulliniae	(F. Stevens) F. Stevens	Meliolina paulliniae	Meliola hessii	Paullinia pinnata	Sapindaceae	Puerto Rico	Neotropic	Stevens 1918, cited as Perisporium paulliniae	1918	Bot. Gaz. 65(3): 228 (1918)	perithecioid
Ascomycota	Dothideomycetes	Tubeufiales	Tubeufiaceae	Melioliphila	adianti	(Rehm) Piroz.	Melioliphila adianti	Meliola sp.	unknown	unknown	Uganda	Afrotropic	Pirozynski 1977	1977	Kew Bull. 31(3): 596 (1977)	perithecioid
Ascomycota	Dothideomycetes	Tubeufiales	Tubeufiaceae	Melioliphila	appendiculata	(Rehm) Rossman	Melioliphila appendiculata	Meliola sp.	unknown	unknown	Ghana	Afrotropic	Rossman 1979	1979		perithecioid
Ascomycota	Dothideomycetes	Tubeufiales	Tubeufiaceae	Melioliphila	appendiculata	(Rehm) Rossman	Melioliphila appendiculata	Meliola sp.	unknown	unknown	Brazil	Neotropic	Rossman 1979	1979	Mycotaxon 8(2): 488 (1979)	perithecioid
Ascomycota	Dothideomycetes	Tubeufiales	Tubeufiaceae	Melioliphila	balanseana	(Berl. & Roum.) Piroz.	Melioliphila balanseana	Meliola rhois	unknown	unknown	Brazil	Neotropic	Pirozynski 1977	1977	Kew Bull. 31(3): 596 (1977)	perithecioid
Ascomycota	Dothideomycetes	Tubeufiales	Tubeufiaceae	Melioliphila	balanseana	(Berl. & Roum.) Piroz.	Melioliphila balanseana	Meliola tecleae	unknown	unknown	Paraguay	Neotropic	Pirozynski 1977	1977		perithecioid
Ascomycota	Dothideomycetes	Tubeufiales	Tubeufiaceae	Melioliphila	balanseana	(Berl. & Roum.) Piroz.	Melioliphila balanseana	Meliola sp.	unknown	unknown	Uganda	Afrotropic	Pirozynski 1977	1977		perithecioid
Ascomycota	Dothideomycetes	Tubeufiales	Tubeufiaceae	Melioliphila	coralloides	(Maubl.) Rossman	Melioliphila coralloides	Meliola feflxxa	unknown	unknown	Kenya	Afrotropic	Rossman 1979	1979		perithecioid
Ascomycota	Dothideomycetes	Tubeufiales	Tubeufiaceae	Melioliphila	coralloides	(Maubl.) Rossman	Melioliphila coralloides	Meliola celastracearum	unknown	unknown	Brazil	Neotropic	Rossman 1979	1979	Mycotaxon 8(2): 500 (1979)	perithecioid
Ascomycota	Dothideomycetes	Tubeufiales	Tubeufiaceae	Melioliphila	erysiphoides	(Berl. & Roum.) Piroz.	Melioliphila erysiphoides	Meliola sp.	unknown	unknown	South Africa	Afrotropic	Pirozynski 1977	1977		perithecioid
Ascomycota	Dothideomycetes	Tubeufiales	Tubeufiaceae	Melioliphila	erysiphoides	(Berl. & Roum.) Piroz.	Melioliphila erysiphoides	Meliola sp.	unknown	unknown	Philippines	Indomalayan	Pirozynski 1977	1977	Kew Bull. 31(3): 596 (1977)	perithecioid
Ascomycota	Dothideomycetes	Tubeufiales	Tubeufiaceae	Melioliphila	graminicola	Speg.	Melioliphila graminicola	Meliola sp.	unknown	unknown	Puerto Rico	Neotropic	Spegazzini 1924	1921	Boln Acad. nac. Cienc. Córdoba 26(2-4): 344 (1924)	perithecioid
Ascomycota	Dothideomycetes	Tubeufiales	Tubeufiaceae	Melioliphila	longisetosa	(Hansf.) Rossman	Melioliphila longisetosa	Meliola chorleyi	unknown	unknown	Uganda	Afrotropic	Rossman 1979	1979	Mycotaxon 8(2): 526 (1979)	perithecioid
Ascomycota	Dothideomycetes	Tubeufiales	Tubeufiaceae	Melioliphila	melioloides	(Speg.) Piroz.	Melioliphila melioloides	Appendiculella sororcula	unknown	unknown	Paraguay	Neotropic	Pirozynski 1977	1977	Kew Bull. 31(3): 596 (1977)	perithecioid
Ascomycota	Dothideomycetes	Tubeufiales	Tubeufiaceae	Melioliphila	melioloides	(Speg.) Piroz.	Melioliphila melioloides	Meliola compositarum var. portoricensis	Eupatorium portoricense	Asteraceae	Puerto Rico	Neotropic	Stevens 1918	1918	Bot. Gaz. 65(3): 231 (1918), as Calonectria melioloides	perithecioid
Ascomycota	Dothideomycetes	Tubeufiales	Tubeufiaceae	Melioliphila	melioloides	(Speg.) Piroz.	Melioliphila melioloides	Meliola hessii	Paullinia pinnata	Sapindaceae	Puerto Rico	Neotropic	Stevens 1918	1918	Bot. Gaz. 65(3): 231 (1918), as Calonectria melioloides	perithecioid
Ascomycota	Dothideomycetes	Tubeufiales	Tubeufiaceae	Melioliphila	melioloides	(Speg.) Piroz.	Melioliphila melioloides	Meliola paulliniae	Casearia sylvestris	Salicaceae	Puerto Rico	Neotropic	Stevens 1918	1918	Bot. Gaz. 65(3): 231 (1918), as Calonectria melioloides	perithecioid
Ascomycota	Dothideomycetes	Tubeufiales	Tubeufiaceae	Melioliphila	melioloides	(Speg.) Piroz.	Melioliphila melioloides	Meliola sp.	unknown	unknown	U.S.A.	Nearctic	Pirozynski 1977	1977	Kew Bull. 31(3): 596 (1977)	perithecioid
Ascomycota	Dothideomycetes	Tubeufiales	Tubeufiaceae	Melioliphila	piliferum	(Pat. & Gaillard) Piroz.	Melioliphila piliferum	Meliola sp.	unknown	unknown	Venezuela	Neotropic	Pirozynski 1977	1977	Kew Bull. 31(3): 598 (1977)	perithecioid
Ascomycota	Dothideomycetes	Tubeufiales	Tubeufiaceae	Melioliphila	volutella	(Berk. & Broome) Rossman	Melioliphila volutella	Appendiculella natalensis	unknown	unknown	Brazil	Neotropic	Rossman 1979	1979	Mycotaxon 8(2): 488 (1979)	perithecioid
Ascomycota	Dothideomycetes	Tubeufiales	Tubeufiaceae	Melioliphila	volutella	(Berk. & Broome) Rossman	Melioliphila volutella	Appendiculella natalensis	unknown	unknown	Chile	Neotropic	Rossman 1979	1979		perithecioid
Ascomycota	Dothideomycetes	Tubeufiales	Tubeufiaceae	Melioliphila	volutella	(Berk. & Broome) Rossman	Melioliphila volutella	Appendiculella natalensis	unknown	unknown	Costa Rica	Neotropic	Rossman 1979	1979		perithecioid
Ascomycota	Dothideomycetes	Tubeufiales	Tubeufiaceae	Melioliphila	volutella	(Berk. & Broome) Rossman	Melioliphila volutella	Appendiculella natalensis	unknown	unknown	Jamaica	Neotropic	Rossman 1979	1979		perithecioid
Ascomycota	Dothideomycetes	Tubeufiales	Tubeufiaceae	Melioliphila	volutella	(Berk. & Broome) Rossman	Melioliphila volutella	Appendiculella natalensis	unknown	unknown	Paraguay	Neotropic	Rossman 1979	1979		perithecioid	Possible connection to Atractilina parastica ?
Ascomycota	Dothideomycetes	Tubeufiales	Tubeufiaceae	Melioliphila	volutella	(Berk. & Broome) Rossman	Melioliphila volutella	Appendiculella natalensis	unknown	unknown	Puerto Rico	Neotropic	Rossman 1979	1979		perithecioid
Ascomycota	Dothideomycetes	Tubeufiales	Tubeufiaceae	Melioliphila	volutella	(Berk. & Broome) Rossman	Melioliphila volutella	Appendiculella natalensis	unknown	unknown	Venezuela	Neotropic	Rossman 1979	1979		perithecioid
Ascomycota	Dothideomycetes	Tubeufiales	Tubeufiaceae	Melioliphila	volutella	(Berk. & Broome) Rossman	Melioliphila volutella	Appendiculella natalensis	unknown	unknown	Sri Lanka	Indomalayan	Rossman 1979	1979		perithecioid
Ascomycota	Dothideomycetes	Tubeufiales	Tubeufiaceae	Melioliphila	volutella	(Berk. & Broome) Rossman	Melioliphila volutella	Appendiculella natalensis	unknown	unknown	Uganda	Afrotropic	Rossman 1979	1979		perithecioid
Ascomycota	Dothideomycetes	Tubeufiales	Tubeufiaceae	Melioliphila	volutella	(Berk. & Broome) Rossman	Melioliphila volutella	Appendiculella natalensis	unknown	unknown	Zaire	Afrotropic	Rossman 1979	1979		perithecioid
Ascomycota	Dothideomycetes	Tubeufiales	Tubeufiaceae	Melioliphila	winkleriana	(Henn.) Rossman	Melioliphila winkleriana	Meliola sp.	unknown	unknown	Cameroon	Afrotropic	Rossman 1987	1987		perithecioid
Ascomycota	Dothideomycetes	Tubeufiales	Tubeufiaceae	Melioliphila	winkleriana	(Henn.) Rossman	Melioliphila winkleriana	Meliola sp.	unknown	unknown	Brazil	Neotropic	Rossman 1987	1987	Mycol. Pap. 157: 22 (1987)	perithecioid
Ascomycota	Dothideomycetes	Tubeufiales	Tubeufiaceae	Melioliphila	winkleriana	(Henn.) Rossman	Melioliphila winkleriana	Meliola sp.	unknown	unknown	Puerto Rico	Neotropic	Rossman 1987	1987		perithecioid
Ascomycota	Incertae sedis	Incertae sedis	Incertae sedis	Monosporiella	meliolicola	(Speg.) Speg.	Monosporiella meliolicola	Meliola bidentata	unknown	Bignoniaceae	Argentina	Neotropic	Spegazzini 1918	1918	Physis, Rev. Soc. Arg. Cienc. Nat. 4(17): 293 (1918)	moniliaceous
Ascomycota	Sordariomycetes	Hypocreales	Hypocreaceae	Mycogone	meliolarum	Pat.	Mycogone meliolarum	Meliola cyperi	Cyperus sp.	Cyperaceae	Congo	Afrotropic	Patouillard 1892	1892	Bull. Soc. Mycol. Fr. 8(2): 55 (1892)	moniliaceous
Ascomycota	Incertae sedis	Incertae sedis	Incertae sedis	Naemosphaera	hyptidicola	F. Stevens	Naemosphaera hyptidicola	Meliola hyptidicola	Hyphis sp.	Orchidaceae	Puerto Rico	Neotropic	Stevens 1918	1918	Bot. Gaz. 65(3): 233 (1918)	Pycnidioid
Ascomycota	Incertae sedis	Incertae sedis	Incertae sedis	Nascimentoa	pseudoendogena	Cif. & Bat.	Nascimentoa pseudoendogena	Meliola cf. wrightii	Cupania sp.	Sapindaceae	Brazil	Neotropic	Ciferri & Batista 1956	1956	Publicações Inst. Micol. Recife 44: 4 (1956)	dematiaceous
Ascomycota	Sordariomycetes	Hypocreales	Nectriaceae	Nectria	meliolicola	F. Stevens	Nectria meliolicola	Meliola paulliniae	Casearia ramiflora	Salicaceae	Puerto Rico	Neotropic	Stevens 1918	1918	Bot. Gaz. 65(3): 231 (1918)	perithecioid
Ascomycota	Sordariomycetes	Hypocreales	Nectriaceae	Nectria	portoricensis	F. Stevens	Nectria portoricensis	Meliola rectangularis	Banisteria laurifolia	Malpighiaceae	Puerto Rico	Neotropic	Stevens 1918	1918	Bot. Gaz. 65(3): 231 (1918)	perithecioid
Ascomycota	Dothideomycetes	Incertae sedis	Nematotheciaceae	Nematothecium	hansfordii	Sathe & Vaidya	Nematothecium hansfordii	Meliola memecyli	unknown	unknown	India	Indomalayan	Sathe & Vaidya 1976	1976	Curr. Sci.45(4): 146 (1976)	perithecioid
Ascomycota	Dothideomycetes	Incertae sedis	Nematotheciaceae	Nematothecium	hansfordii	Sathe & Vaidya	Nematothecium hansfordii	Meliola quadan	unknown	unknown	Vietnam	Indomalayan	Sathe & Vaidya 1976	1976		perithecioid
Ascomycota	Dothideomycetes	Incertae sedis	Nematotheciaceae	Nematothecium	vinosum	Syd. & P. Syd.	Nematothecium vinosum	Meliolales	unknown	unknown	Philippines	Indomalayan	Sydow & Sydow 1912	1912	Leafl. of Philipp. Bot. 5(no. 76): 1534 (1912)	perithecioid
Ascomycota	Dothideomycetes	Incertae sedis	Paranectriellaceae	Paranectriella	juruana	(Henn.) Höhn.	Paranectriella juruana	Meliolales	unknown	unknown	Uganda	Afrotropic	Hennings 1904, cited as Paranectria juruana	1904	Hedwigia 43(4): 245 (1904)	perithecioid
Ascomycota	Dothideomycetes	Incertae sedis	Paranectriellaceae	Paranectriella	meliolicola	(F. Stevens) Piroz.	Paranectriella meliolicola	Meliola tortuosa	Piper umbellatum	Piperaceae	Puerto Rico	Neotropic	Stevens 1918, cited as Paranectria meliolicola	1918		perithecioid
Ascomycota	Dothideomycetes	Incertae sedis	Paranectriellaceae	Paranectriella	meliolicola	(F. Stevens) Piroz.	Paranectriella meliolicola	Meliola paullinae	unknown	unknown	Uganda	Afrotropic	Pirozynski 1977	1977	Kew Bull. 31(3): 598 (1977)	perithecioid
Ascomycota	Dothideomycetes	Incertae sedis	Paranectriellaceae	Paranectriella	minuta	(Hansf.) Piroz.	Paranectriella minuta	Meliola paulliniae	Sapindaceae	unknown	Uganda	Afrotropic	Hansford 1941, cited as Paranectria minuta	1941	Proc. Linn. Soc. London 153: 30 (1941), as Paranectria	perithecioid
Ascomycota	Dothideomycetes	Pleosporales	Incertae sedis	Periconia	melioliphila	Cif.	Periconia melioliphila	Meliola angusta	Coccoloba laurifolia	Polygonaceae	Dominican Republic	Neotropic	Ciferri 1962	1962	Atti Ist. Bot. Univ. Lab. crittog. Pavia, sér. 5 19: 120 (1962)	dematiaceous
Ascomycota	Dothideomycetes	Mycosphaerellales	Mycosphaerellaceae	Periconiella	ellisii	Menry & B. Huguenin ex M. B. Ellis	Periconiella ellisii	Asteridiella glabra var. coffeae	Coffea sp.	Rubiaceae	Ivory Coast	Afrotropic	Ellis 1967	1967	Mycol. Pap. 111: 10(1967)	dematiaceous
Ascomycota	Dothideomycetes	Incertae sedis	Phaeodimeriellaceae	Phaeodimeriella	cantareirensis	(P. Henn.) Hansford	Phaeodimeriella cantareirensis	Meliola sp.	unknown	unknown	Uganda	Afrotropic	Hansford 1946	1946	Mycol. Pap. 15: 67 (1946)	perithecioid
Ascomycota	Dothideomycetes	Incertae sedis	Phaeodimeriellaceae	Phaeodimeriella	echinulospora	Hansf.	Phaeodimeriella echinulospora	Meliola macarangicola	Macaranga schweinfurthii	Euphorbiaceae	Uganda	Afrotropic	Hansford 1945	1954	Proc. Linn. Soc. London 157: 24 (1945)	perithecioid
Ascomycota	Dothideomycetes	Incertae sedis	Phaeodimeriellaceae	Phaeodimeriella	fevilleae	Bat., Nascim. & M.L. Farr	Phaeodimeriella fevilleae	Meliolaceae	unknown	unknown	Dominican Republic	Neotropic	Batista & da Silva 1960	1960	Publicações Inst. Micol. Recife 1 (1960)	perithecioid
Ascomycota	Dothideomycetes	Incertae sedis	Phaeodimeriellaceae	Phaeodimeriella	guarapiense	(Speg.) Speg.	Phaeodimeriella guarapiense	Meliola sp.	unknown	unknown	Ghana	Afrotropic	Hansford 1946	1946	Mycol. Pap. 15: 65 (1946)	perithecioid
Ascomycota	Dothideomycetes	Incertae sedis	Phaeodimeriellaceae	Phaeodimeriella	meliolinae	(Toro) Toro	Phaeodimeriella meliolinae	Meliolaceae	unknown	unknown	Dominican Republic	Neotropic	Toro 1952	1952	J. Agric. Univ. Puerto Rico 36: 79 (1952)	perithecioid
Ascomycota	Dothideomycetes	Incertae sedis	Phaeodimeriellaceae	Phaeodimeriella	papillifera	Syd.	Phaeodimeriella papillifera	Meliola sp.	unknown	unknown	Uganda	Afrotropic	Hansford 1946	1946	Mycol. Pap. 15: 68 (1946)	perithecioid
Ascomycota	Dothideomycetes	Incertae sedis	Phaeodimeriellaceae	Phaeodimeriella	parvula	(Cooke) Hansf.	Phaeodimeriella parvula	Meliolaceae	unknown	unknown	Guatemala	Neotropic	Hansford 1946	1946	Mycol. Pap. 15: 64 (1946)	perithecioid
Ascomycota	Dothideomycetes	Incertae sedis	Phaeodimeriellaceae	Phaeodimeriella	uncinata	(Theiss.) Hansf.	Phaeodimeriella uncinata	Meliola tecleae	unknown	unknown	Trinidad	Neotropic	Hansford 1946	1946	Mycol. Pap. 15: 64 (1946)	perithecioid
Ascomycota	Dothideomycetes	Incertae sedis	Parodiopsidaceae	Phaeophragmeriella	tecleae	Hansf.	Phaeophragmeriella tecleae	Meliola teclea	Teclea nobilis	Rutaceae	Uganda	Afrotropic	Hansfrod 1944	1944	Proc. Linn. Soc. London 156: 108 (1944)	perithecioid
Ascomycota	Dothideomycetes	Incertae sedis	Parodiopsidaceae	Phaeophragmeriella	ugandensis	Hansf.	Phaeophragmeriella ugandensis	Meliola teclea	unknown	unknown	Uganda	Afrotropic	Guyot et al. 1949	1949	Revue Mycol., Paris 14(suppl. colon.2): 63 (1949)	perithecioid
Ascomycota	Dothideomycetes	Incertae sedis	Parodiopsidaceae	Phaeophragmeriella	ugandensis	Hansf.	Phaeophragmeriella ugandensis	Meliola teclea	unknown	unknown	Uganda	Afrotropic	Hansford 1946	1946	Mycol. Pap. 15: 98 (1946)	perithecioid
Ascomycota	Dothideomycetes	Incertae sedis	Pseudoperisporiaceae	Phaeostigme	picea	(Berk. & M.A. Curtis) Syd. & P. Syd.	Phaeostigme picea	Meliola glabra var. psychotriae	Psychotria sp.	Rubiaceae	Puerto Rico	Neotropic	Stevens 1918, cited as Dimerium piceum	1918	Bot. Gaz. 65(3): 229 (1918)	perithecioid
Ascomycota	Dothideomycetes	Incertae sedis	Pseudoperisporiaceae	Phaeostigme	picea	(Berk. & M.A. Curtis) Syd. & P. Syd.	Phaeostigme picea	Meliola bicornis	Meibomia supina	Leguminosae	Puerto Rico	Neotropic	Stevens 1918, cited as Dimerium piceum	1918		perithecioid
Ascomycota	Dothideomycetes	Incertae sedis	Pseudoperisporiaceae	Phaeostigme	picea	(Berk. & M.A. Curtis) Syd. & P. Syd.	Phaeostigme picea	Meliola glabroides	Piper aduncum	Piperaceae	Puerto Rico	Neotropic	Stevens 1918, cited as Dimerium piceum	1918		perithecioid
Ascomycota	Dothideomycetes	Incertae sedis	Pseudoperisporiaceae	Phaeostigme	picea	(Berk. & M.A. Curtis) Syd. & P. Syd.	Phaeostigme picea	Meliola tortuosa	Piper umbellatum	Piperaceae	Puerto Rico	Neotropic	Stevens 1918, cited as Dimerium piceum	1918		perithecioid
Ascomycota	Dothideomycetes	Incertae sedis	Pseudoperisporiaceae	Phaeostigme	picea	(Berk. & M.A. Curtis) Syd. & P. Syd.	Phaeostigme picea	Meliola compositarum var. portoricensis	Eupatorium portoricense	Asteraceae	Puerto Rico	Neotropic	Stevens 1918, cited as Dimerium piceum	1918		perithecioid
Ascomycota	Dothideomycetes	Incertae sedis	Pseudoperisporiaceae	Phaeostigme	picea	(Berk. & M.A. Curtis) Syd. & P. Syd.	Phaeostigme picea	Meliola pteridicola	Anemia adiantifolia	Anemiaceae	Puerto Rico	Neotropic	Stevens 1918, cited as Dimerium piceum	1918		perithecioid
Ascomycota	Dothideomycetes	Incertae sedis	Pseudoperisporiaceae	Phaeostigme	picea	(Berk. & M.A. Curtis) Syd. & P. Syd.	Phaeostigme picea	Meliola panici	Panicum glutinosum	Poaceae	Puerto Rico	Neotropic	Stevens 1918, cited as Dimerium piceum	1918		perithecioid
Ascomycota	Dothideomycetes	Incertae sedis	Pseudoperisporiaceae	Phaeostigme	picea	(Berk. & M.A. Curtis) Syd. & P. Syd.	Phaeostigme picea	Meliola panici	Lasiacis divaricata	Poaceae	Puerto Rico	Neotropic	Stevens 1918, cited as Dimerium piceum	1918		perithecioid
Ascomycota	Dothideomycetes	Incertae sedis	Pseudoperisporiaceae	Phaeostigme	picea	(Berk. & M.A. Curtis) Syd. & P. Syd.	Phaeostigme picea	Meliola paulliniae	Casearia ramiflora	Salicaceae	Puerto Rico	Neotropic	Stevens 1918, cited as Dimerium piceum	1918		perithecioid
Ascomycota	Dothideomycetes	Incertae sedis	Pseudoperisporiaceae	Phaeostigme	picea	(Berk. & M.A. Curtis) Syd. & P. Syd.	Phaeostigme picea	Meliolaceae	Piper dilatatum	Piperaceae	Dominican Republic	Neotropic	Farr 1969, cited as Dimerium piceum	1969	Farr 1969. Can. J. Botany, 47:369-381.	perithecioid
Ascomycota	Dothideomycetes	Incertae sedis	Incertae sedis	Philonectria	meliolaceicola	Bat. & H. Maia	Philonectria meliolaceicola	Meliola sp.	unknown	unknown	Brazil	Neotropic	Batista 1962	1962	Publicações Inst. Micol. Recife 211: 45 (1962)	perithecioid
Ascomycota	Dothideomycetes	Incertae sedis	Incertae sedis	Philonectria	ugandensis	Hansf.	Philonectria ugandensis	Meliolaceae	Piper dilatatum	Piperaceae	Dominican Republic	Neotropic	Farr 1969	1969	Farr 1969. Can. J. Botany, 47:369-381.	perithecioid
Ascomycota	Dothideomycetes	Incertae sedis	Incertae sedis	Philonectria	ugandensis	Hansf.	Philonectria ugandensis	Meliolaceae	Myrcia deflexa	Myrtaceae	Dominican Republic	Neotropic	Farr 1969	1969		perithecioid
Ascomycota	Dothideomycetes	Incertae sedis	Incertae sedis	Philonectria	violacea	Hansf.	Philonectria violacea	Meliola sp.	unknown	unknown	Uganda	Afrotropic	Hansford 1946	1946	Mycol. Pap. 15: 103 (1946)	perithecioid
Ascomycota	Incertae sedis	Incertae sedis	Incertae sedis	Pleurodesmospora	coccorum	(Petch) Samson, W. Gams & H.C. Evans	Pleurodesmospora coccorum	Meliola sp.	unknown	unknown	Uganda	Afrotropic	Samson et al. 1979	1979	Persoonia 11(1): 68 (1979)	moniliaceous
Ascomycota	Incertae sedis	Incertae sedis	Incertae sedis	Pleurophragmium	capense	(Thüm.) S. Hughes	Pleurophragmium capense	unknown	Vitex negundo	Lamiaceae	India	Indomalayan	Dubey & Pandey 2019, cited as Spiropes capensis	2019	Plant Pathology & Quarantine 9(1): 77–115 (2019)	dematiaceous
Ascomycota	Incertae sedis	Incertae sedis	Incertae sedis	Pleurophragmium	capense	(Thüm.) S. Hughes	Pleurophragmium capense	Irenopsis sp.	Glyphaea sp.	Malvaceae	Congo	Afrotropic	Ellis 1968, cited as Spiropes capensis	1968		dematiaceous
Ascomycota	Incertae sedis	Incertae sedis	Incertae sedis	Pleurophragmium	capense	(Thüm.) S. Hughes	Pleurophragmium capense	Meliolaceae	unknown	unknown	Ghana	Afrotropic	Ellis 1968, cited as Spiropes capensis	1968		dematiaceous
Ascomycota	Incertae sedis	Incertae sedis	Incertae sedis	Pleurophragmium	capense	(Thüm.) S. Hughes	Pleurophragmium capense	Meliolaceae	unknown	unknown	India	Indomalayan	Ellis 1968, cited as Spiropes capensis	1968		dematiaceous
Ascomycota	Incertae sedis	Incertae sedis	Incertae sedis	Pleurophragmium	capense	(Thüm.) S. Hughes	Pleurophragmium capense	Meliolaceae	unknown	unknown	Sierra Leone	Afrotropic	Ellis 1968, cited as Spiropes capensis	1968		dematiaceous
Ascomycota	Incertae sedis	Incertae sedis	Incertae sedis	Pleurophragmium	capense	(Thüm.) S. Hughes	Pleurophragmium capense	Meliolaceae	unknown	unknown	South Africa	Afrotropic	Ellis 1968, cited as Spiropes capensis	1968		dematiaceous		Several countries: Trinidad, Puerto Rico, Gold Coast, South Africa, Dominican Republic, Costa Rica, Brazil, Cuba, Grenada, Paraguay, Uganda, Malaya, Philippines
Ascomycota	Incertae sedis	Incertae sedis	Incertae sedis	Pleurophragmium	capense	(Thüm.) S. Hughes	Pleurophragmium capense	Meliolaceae	unknown	unknown	Tanzania	Afrotropic	Ellis 1968, cited as Spiropes capensis	1968		dematiaceous
Ascomycota	Incertae sedis	Incertae sedis	Incertae sedis	Pleurophragmium	capense	(Thüm.) S. Hughes	Pleurophragmium capense	Meliola dipholidis	Sideroxylon salicifolium	Sapotaceae	Cuba	Neotropic	Mena-Portales et. al 2017, cited as Spiropes capensis	2017	Mena-Portales et al. Hifomicetes de Sierra de Cubitas, Cuba, 2017	dematiaceous
Ascomycota	Incertae sedis	Incertae sedis	Incertae sedis	Pleurophragmium	capense	(Thüm.) S. Hughes	Pleurophragmium capense	Appendiculella sp.	unknown	unknown	Bolivia	Neotropic	Ellis 1968, cited as Spiropes capensis	1968	Mycol. Pap. 114: 5 (1968)	dematiaceous
Ascomycota	Incertae sedis	Incertae sedis	Incertae sedis	Pleurophragmium	capense	(Thüm.) S. Hughes	Pleurophragmium capense	Asteridiella sp.	unknown	unknown	Brazil	Neotropic	Ellis 1968, cited as Spiropes capensis	1968		dematiaceous
Ascomycota	Incertae sedis	Incertae sedis	Incertae sedis	Pleurophragmium	capense	(Thüm.) S. Hughes	Pleurophragmium capense	Meliolaceae	unknown	unknown	Dominican Republic	Neotropic	Farr 1969, cited as Spiropes capensis	1969	Farr 1969. Can. J. Botany, 47:369-381., as Helminthosporium capense	dematiaceous
Ascomycota	Incertae sedis	Incertae sedis	Incertae sedis	Pleurophragmium	capense	(Thüm.) S. Hughes	Pleurophragmium capense	Meliolaceae	unknown	unknown	Jamaica	Neotropic	Ellis 1968, cited as Spiropes capensis	1968		dematiaceous		Several of countries: Gold Coast, Togoland, Sierra Leone, Uganda, Puerto Rico, South Africa, Philippines, Malaya, China, Ceylon, Brazil, Belgian Congo, Costa Rica, Jamaica, Trinidad, India, British North Broneo
Ascomycota	Incertae sedis	Incertae sedis	Incertae sedis	Pleurophragmium	capense	(Thüm.) S. Hughes	Pleurophragmium capense	Meliolaceae	unknown	unknown	Peru	Neotropic	Ellis 1968, cited as Spiropes capensis	1968		dematiaceous
Ascomycota	Incertae sedis	Incertae sedis	Incertae sedis	Pleurophragmium	capense	(Thüm.) S. Hughes	Pleurophragmium capense	Meliolaceae	unknown	unknown	Philippines	Indomalayan	Ellis 1968, cited as Spiropes capensis	1968		dematiaceous
Ascomycota	Incertae sedis	Incertae sedis	Incertae sedis	Pleurophragmium	capense	(Thüm.) S. Hughes	Pleurophragmium capense	Meliolaceae	unknown	unknown	Puerto Rico	Neotropic	Ellis 1968, cited as Spiropes capensis	1968		dematiaceous
Ascomycota	Incertae sedis	Incertae sedis	Incertae sedis	Pleurophragmium	capense	(Thüm.) S. Hughes	Pleurophragmium capense	Meliolaceae	unknown	unknown	Venezuela	Neotropic	Ellis 1968, cited as Spiropes capensis	1968		dematiaceous
Ascomycota	Incertae sedis	Incertae sedis	Incertae sedis	Pleurophragmium	capense	(Thüm.) S. Hughes	Pleurophragmium capense	Meliolaceae	unknown	unknown	Uganda	Afrotropic	Ellis 1968, cited as Spiropes capensis	1968		dematiaceous
Ascomycota	Incertae sedis	Incertae sedis	Incertae sedis	Podosporium	insulare	Cif.	Podosporium insulare	Meliola sp.	Palicourea sp.	Rubiaceae	Dominican Republic	Neotropic	Ciferri 1955	1955	Sydowia 9(1-6): 310 (1955)	dematiaceous
Ascomycota	Incertae sedis	Incertae sedis	Incertae sedis	Podosporium	ugandense	(Hansf.) Cif.	Podosporium ugandense	Meliola ugandensis	unknown	unknown	Uganda	Afrotropic	Ciferri 1955	1955	Sydowia 9(1-6): 311 (1955)	dematiaceous
Ascomycota	Sordariomycetes	Hypocreales	Nectriaceae	Pseudonectria	pipericola	F. Stevens	Pseudonectria pipericola	Meliola tortuosa	Piper umbellatum	Piperaceae	Puerto Rico	Neotropic	Stevens 1918	1918	Bot. Gaz. 65(3): 230 (1918)	perithecioid
Ascomycota	Dothideomycetes	Tubeufiales	Tubeufiaceae	Puttemansia	wildemaniana	(Henn.) Piroz.	Puttemansia wildemaniana	Meliola sp.	unknown	unknown	Africa	Afrotropic	Pirozynski 1977	1977	Kew Bull. 31(3): 601 (1977)	perithecioid
Ascomycota	Dothideomycetes	Mycosphaerellales	Mycosphaerellaceae	Ramichloridium	meliolae	(Hansf.) de Hoog	Ramichloridium meliolae	Meliola carissae	unknown	unknown	South Africa	Afrotropic	Hansford 1946, cited as Chloridium meliolae	1946	Mycol. Pap. 15: 212 (1946)	moniliaceous
Ascomycota	Incertae sedis	Incertae sedis	Incertae sedis	Rhinotrichum	alterosum	Viégas	Rhinotrichum alterosum	Meliola sp.	Cissus sp.	Vitaceae	Brazil	Neotropic	Viégas 1946	1946	Bragantia 6(8): 391 (1946)	moniliaceous
Ascomycota	Dothideomycetes	Incertae sedis	Englerulaceae	Rhytidenglerula	minima	(Hansf.) Arx	Rhytidenglerula minima	Meliola tenella var. atalantiae	Atalantia monophylla	Rutaceae	India	Indomalayan	Hansford 1942, cited as Eriomycopsis minima	1942		moniliaceous
Ascomycota	Dothideomycetes	Incertae sedis	Englerulaceae	Rhytidenglerula	minima	(Hansf.) Arx	Rhytidenglerula minima	Irenopsis colicola	Cola caricaefolia	Malvaceae	Ghana	Afrotropic	Hansford 1942, cited as Eriomycopsis minima	1942		moniliaceous
Ascomycota	Dothideomycetes	Incertae sedis	Englerulaceae	Rhytidenglerula	minima	(Hansf.) Arx	Rhytidenglerula minima	Meliola albiziae var. Zygiae	Albizia zygia	Fabaceae	Ghana	Afrotropic	Hansford 1942, cited as Eriomycopsis minima	1942		moniliaceous
Ascomycota	Dothideomycetes	Incertae sedis	Englerulaceae	Rhytidenglerula	minima	(Hansf.) Arx	Rhytidenglerula minima	Meliola bicornis	Millettia sp.	Fabaceae	Ghana	Afrotropic	Hansford 1942, cited as Eriomycopsis minima	1942		moniliaceous
Ascomycota	Dothideomycetes	Incertae sedis	Englerulaceae	Rhytidenglerula	minima	(Hansf.) Arx	Rhytidenglerula minima	Meliola dioscoreicola	Dioscorea smilacifolia	Dioscoreaceae	Ghana	Afrotropic	Hansford 1942, cited as Eriomycopsis minima	1942		moniliaceous
Ascomycota	Dothideomycetes	Incertae sedis	Englerulaceae	Rhytidenglerula	minima	(Hansf.) Arx	Rhytidenglerula minima	Meliola mezoneuri	Dialium guineense	Fabaceae	Ghana	Afrotropic	Hansford 1942, cited as Eriomycopsis minima	1942		moniliaceous
Ascomycota	Dothideomycetes	Incertae sedis	Englerulaceae	Rhytidenglerula	minima	(Hansf.) Arx	Rhytidenglerula minima	Asteridiella hansfordii var. densa	Alchornea cordifolia	Euphorbiaceae	Sierra Leone	Afrotropic	Hansford 1942, cited as Eriomycopsis minima	1942		moniliaceous
Ascomycota	Dothideomycetes	Incertae sedis	Englerulaceae	Rhytidenglerula	minima	(Hansf.) Arx	Rhytidenglerula minima	Asteridiella sarcocephali	Nauclea latifolia	Rubiaceae	Sierra Leone	Afrotropic	Hansford 1942, cited as Eriomycopsis minima	1942		moniliaceous
Ascomycota	Dothideomycetes	Incertae sedis	Englerulaceae	Rhytidenglerula	minima	(Hansf.) Arx	Rhytidenglerula minima	Asteridiella terminaliae	Terminalia ivorensis	Combretaceae	Sierra Leone	Afrotropic	Hansford 1942, cited as Eriomycopsis minima	1942		moniliaceous
Ascomycota	Dothideomycetes	Incertae sedis	Englerulaceae	Rhytidenglerula	minima	(Hansf.) Arx	Rhytidenglerula minima	Meliola anisophylleae	Anisophyllea laurina	Anisophylleaceae	Sierra Leone	Afrotropic	Hansford 1942, cited as Eriomycopsis minima	1942		moniliaceous
Ascomycota	Dothideomycetes	Incertae sedis	Englerulaceae	Rhytidenglerula	minima	(Hansf.) Arx	Rhytidenglerula minima	Meliola calami	Calamus deeratus	Acoraceae	Sierra Leone	Afrotropic	Hansford 1942, cited as Eriomycopsis minima	1942		moniliaceous
Ascomycota	Dothideomycetes	Incertae sedis	Englerulaceae	Rhytidenglerula	minima	(Hansf.) Arx	Rhytidenglerula minima	Meliola pterocarpicola	Pterocarpus santalinoides	Fabaceae	Sierra Leone	Afrotropic	Hansford 1942, cited as Eriomycopsis minima	1942		moniliaceous
Ascomycota	Dothideomycetes	Incertae sedis	Englerulaceae	Rhytidenglerula	minima	(Hansf.) Arx	Rhytidenglerula minima	Meliola sorindeiae	Sorindeia juglandifolia	Anacardiaceae	Sierra Leone	Afrotropic	Hansford 1942, cited as Eriomycopsis minima	1942		moniliaceous
Ascomycota	Dothideomycetes	Incertae sedis	Englerulaceae	Rhytidenglerula	minima	(Hansf.) Arx	Rhytidenglerula minima	Asteridiella entebbeensis	Sauropus androgynus	Phyllathaceae	Saba	Neotropic	Hansford 1942, cited as Eriomycopsis minima	1942		moniliaceous
Ascomycota	Dothideomycetes	Incertae sedis	Englerulaceae	Rhytidenglerula	minima	(Hansf.) Arx	Rhytidenglerula minima	Irenopsis cryptocarpa	Gordonia lasianthus	Theaceae	U.S.A.	Nearctic	Hansford 1942, cited as Eriomycopsis minima	1942		moniliaceous
Ascomycota	Dothideomycetes	Incertae sedis	Englerulaceae	Rhytidenglerula	minima	(Hansf.) Arx	Rhytidenglerula minima	Irenopsis tortuosa	Piper marginatum	Piperaceae	Venezuela	Neotropic	Hansford 1942, cited as Eriomycopsis minima	1942		moniliaceous
Ascomycota	Dothideomycetes	Incertae sedis	Englerulaceae	Rhytidenglerula	minima	(Hansf.) Arx	Rhytidenglerula minima	Meliola comata	Pyrenacantha scandens	Icacinaceae	South Africa	Afrotropic	Hansford 1942, cited as Eriomycopsis minima	1942		moniliaceous
Ascomycota	Dothideomycetes	Incertae sedis	Englerulaceae	Rhytidenglerula	minima	(Hansf.) Arx	Rhytidenglerula minima	Meliola sp.	Baphia capparidifolia	Fabaceae	Tanzania	Afrotropic	Hansford 1942, cited as Eriomycopsis minima	1942		moniliaceous
Ascomycota	Dothideomycetes	Incertae sedis	Englerulaceae	Rhytidenglerula	minima	(Hansf.) Arx	Rhytidenglerula minima	Asteridiella naucleae var. libericae	Coffea canephora	Rubiaceae	Uganda	Afrotropic	Hansford 1942, cited as Eriomycopsis minima	1942	Bothalia 4: 465 (1942)	moniliaceous
Ascomycota	Dothideomycetes	Incertae sedis	Englerulaceae	Rhytidenglerula	minima	(Hansf.) Arx	Rhytidenglerula minima	Irenopsis macarangae	Macaranga sp.	Euphorbiaceae	Uganda	Afrotropic	Hansford 1942, cited as Eriomycopsis minima	1942		moniliaceous
Ascomycota	Dothideomycetes	Incertae sedis	Englerulaceae	Rhytidenglerula	minima	(Hansf.) Arx	Rhytidenglerula minima	Irenopsis sp.	Capparis sp.	Capparaceae	Uganda	Afrotropic	Hansford 1942, cited as Eriomycopsis minima	1942		moniliaceous
Ascomycota	Dothideomycetes	Incertae sedis	Englerulaceae	Rhytidenglerula	minima	(Hansf.) Arx	Rhytidenglerula minima	Meliola albiziae	Albizia zygia	Fabaceae	Uganda	Afrotropic	Hansford 1942, cited as Eriomycopsis minima	1942		moniliaceous
Ascomycota	Dothideomycetes	Incertae sedis	Englerulaceae	Rhytidenglerula	minima	(Hansf.) Arx	Rhytidenglerula minima	Meliola capensis var. thomasii	Blighia unijugata	Sapindaceae	Uganda	Afrotropic	Hansford 1942, cited as Eriomycopsis minima	1942		moniliaceous
Ascomycota	Dothideomycetes	Incertae sedis	Englerulaceae	Rhytidenglerula	minima	(Hansf.) Arx	Rhytidenglerula minima	Meliola crotonis-macrostachyi	Croton macrostachyus	Euphorbiaceae	Uganda	Afrotropic	Hansford 1942, cited as Eriomycopsis minima	1942		moniliaceous
Ascomycota	Dothideomycetes	Incertae sedis	Englerulaceae	Rhytidenglerula	minima	(Hansf.) Arx	Rhytidenglerula minima	Meliola groteana	Maesa lanceolata	Primulaceae	Uganda	Afrotropic	Hansford 1942, cited as Eriomycopsis minima	1942		moniliaceous
Ascomycota	Dothideomycetes	Incertae sedis	Englerulaceae	Rhytidenglerula	minima	(Hansf.) Arx	Rhytidenglerula minima	Meliola paulliniae	Paullinia pinnata	Sapindaceae	Uganda	Afrotropic	Hansford 1942, cited as Eriomycopsis minima	1942		moniliaceous
Ascomycota	Dothideomycetes	Incertae sedis	Englerulaceae	Rhytidenglerula	minima	(Hansf.) Arx	Rhytidenglerula minima	Meliola rhois var. africana	Rhus natalensis	Anacardiaceae	Uganda	Afrotropic	Hansford 1942, cited as Eriomycopsis minima	1942		moniliaceous
Ascomycota	Dothideomycetes	Incertae sedis	Englerulaceae	Rhytidenglerula	minima	(Hansf.) Arx	Rhytidenglerula minima	Meliola butleri	Citrus aurantifolia	Rutaceae	Western Malaysia	Indomalayan	Hansford 1942, cited as Eriomycopsis minima	1942		moniliaceous
Ascomycota	Dothideomycetes	Incertae sedis	Englerulaceae	Rhytidenglerula	minima	(Hansf.) Arx	Rhytidenglerula minima	Meliola heudelotii	Memecylon flavovirens	Melastomataceae	Zambia	Afrotropic	Hansford 1942, cited as Eriomycopsis minima	1942		moniliaceous
Ascomycota	Sordariomycetes	Trichosphaeriales	Trichosphaeriaceae	Rizalia	glaziovii	(Pat.) Piroz.	Rizalia glaziovii	Meliola sp.	unknown	unknown	Italy	Palearctic	Patouillard 1898, cited as Hyaloderma glaziovii	1898	Bull. Soc. mycol. Fr. 14: 154 (1898)	perithecioid
Ascomycota	Sordariomycetes	Trichosphaeriales	Trichosphaeriaceae	Rizalia	glaziovii	(Pat.) Piroz.	Rizalia glaziovii	Meliolales	unknown	unknown	Africa	Afrotropic	Pirozynski 1977	1977	Kew Bull. 31(3): 607(1977)	perithecioid
Ascomycota	Sordariomycetes	Trichosphaeriales	Trichosphaeriaceae	Saccardomyces	indicus	Srinivas. & P.G. Sathe	Saccardomyces indicus	Meliola sp.	unknown	unknown	India	Indomalayan	Pande 2008, cited as Schweinitziella indica	2008	Ascomycetes of Peninsular India (Jodhpur): 478 (2008)	dematiaceous
Ascomycota	Sordariomycetes	Hypocreales	Hypocreaceae	Sepedonium	epimeliola	Cif.	Sepedonium epimeliola	Meliola ambigua var. caseariicola	Casearia guianensis	Salicaceae	Dominican Republic	Neotropic	Ciferri 1955	1955	Sydowia 9(1-6): 333 (1955)	moniliaceous
Ascomycota	unknown	unknown	unknown	Sepedonium	meliola	(F. Stevens) Cif.	Sepedonium meliola	Meliola paulliniae	unknown	unknown	Puerto Rico	Neotropic	Stevens 1918	1918		moniliaceous
Ascomycota	Sordariomycetes	Hypocreales	Nectriaceae	Septofusidium	elegantulum	(Pidopl.) W. Gams	Septofusidium elegantulum	Meliola sp.	Cyperus sp.	Cyperaceae	Uganda	Afrotropic	Gams 1971	1971	Cephalosporium-artige Schimmelpilze (Stuttgart): 174 (1971)	moniliaceous
Ascomycota	Sordariomycetes	Sordariales	Helminthosphaeriaceae	Spadicoides	carpatica	Hol.-Jech.	Spadicoides carpatica	Meliola tonkinensis var. ceropiae	unknown	unknown	Dominican Republic	Neotropic	Holubova-Jechova 1982	1982		dematiaceous
Ascomycota	Sordariomycetes	Sordariales	Helminthosphaeriaceae	Spadicoides	carpatica	Hol.-Jech.	Spadicoides carpatica	Meliola swieteniae	unknown	unknown	Dominican Republic	Neotropic	Holubová-Jechová 1982	1982	Folia GeoBot. Phytotax. 17(3): 305 (1982)	dematiaceous
Ascomycota	Sordariomycetes	Incertae sedis	Apiosporaceae	Spegazzinia	meliolae	Zimm.	Spegazzinia meliolae	Meliola tortuosa	unknown	unknown	U.S.A.	Nearctic	Zimm 1902	1902	Centbl. Bakt. ParasitKde, Abt. I 8: 321 (1902)	dematiaceous
Ascomycota	Incertae sedis	Incertae sedis	Incertae sedis	Spermatoloncha	maticola	Speg.	Spermatoloncha maticola	Meliola clerodendricola	unknown	unknown	Argentina	Neotropic	Spegazzini 1908	1908	Anal. Mus. nac. B. Aires, Ser. 3, 17(10): 139 (1908)	moniliaceous
Ascomycota	Incertae sedis	Incertae sedis	Incertae sedis	Spermosporella	aggregata	Deighton	Spermosporella aggregata	Meliola geniculata var. eggenlingii	Entandrophragma utile	Meliaceae	Sierra Leone	Afrotropic	Deighton 1969	1969	Deighton (1969)	moniliaceous
Ascomycota	Incertae sedis	Incertae sedis	Incertae sedis	Spermosporella	pulvinata	Deighton & Piroz.	Spermosporella pulvinata	Meliola clerodendri	unknown	unknown	Sierra Leone	Afrotropic	Deighton & Pirozynski 1972	1972	Deighton & Pirozynski (1972)	moniliaceous
Ascomycota	Incertae sedis	Incertae sedis	Incertae sedis	Spermosporella	pulvinata	Deighton & Piroz.	Spermosporella pulvinata	Meliola deinbolliae	unknown	unknown	Sierra Leone	Afrotropic	Deighton & Pirozynski 1972	1972		moniliaceous
Ascomycota	Incertae sedis	Incertae sedis	Incertae sedis	Spiropes	caribensis	Hol.-Jech.	Spiropes caribensis	Meliola sp.	unknown	unknown	Cuba	Neotropic	Holubová-Jechová & Mercado Sierra 1984	1984	in Holubová-Jechová & Mercado Sierra, Česká Mykol. 38(2): 113 (1984)	dematiaceous
Ascomycota	Incertae sedis	Incertae sedis	Incertae sedis	Spiropes	deightonii	M.B. Ellis	Spiropes deightonii	Meliola borneensis	Uvaria sp.	Annonaceae	Sierra Leone	Afrotropic	Ellis 1968	1968	Mycol. Pap. 114: 18 (1968)	dematiaceous
Ascomycota	Incertae sedis	Incertae sedis	Incertae sedis	Spiropes	dialii	(Bat.) M.B. Ellis	Spiropes dialii	Meliolaceae	unknown	unknown	Brazil	Neotropic	Ellis 1968	1968	Mycol. Pap. 114: 27 (1968)	dematiaceous
Ascomycota	Incertae sedis	Incertae sedis	Incertae sedis	Spiropes	dorycarpus	(Mont.) M.B. Ellis	Spiropes dorycarpus	Meliolaceae	unknown	unknown	China	Indomalayan	Zhao et al. 1996	1996	Zhao Guangcai, Wu Yuekai, Li Nan. Six fungi species of hyperparasite on meliolaceae Journal of Beijing Forestry University. 1996 ;18(1):99-103.	dematiaceous
Ascomycota	Incertae sedis	Incertae sedis	Incertae sedis	Spiropes	dorycarpus	(Mont.) M.B. Ellis	Spiropes dorycarpus	Clypeolella sp.	unknown	unknown	Cameroon	Afrotropic	Ellis 1968	1968		dematiaceous
Ascomycota	Incertae sedis	Incertae sedis	Incertae sedis	Spiropes	dorycarpus	(Mont.) M.B. Ellis	Spiropes dorycarpus	Irenopsis sp.	unknown	unknown	Congo	Afrotropic	Ellis 1968	1968		dematiaceous
Ascomycota	Incertae sedis	Incertae sedis	Incertae sedis	Spiropes	dorycarpus	(Mont.) M.B. Ellis	Spiropes dorycarpus	Meliolaceae	unknown	unknown	Ghana	Afrotropic	Ellis 1968	1968		dematiaceous
Ascomycota	Incertae sedis	Incertae sedis	Incertae sedis	Spiropes	dorycarpus	(Mont.) M.B. Ellis	Spiropes dorycarpus	Meliolaceae	unknown	unknown	SIerra Leone	Afrotropic	Ellis 1968	1968		dematiaceous
Ascomycota	Incertae sedis	Incertae sedis	Incertae sedis	Spiropes	dorycarpus	(Mont.) M.B. Ellis	Spiropes dorycarpus	Meliola strychnicola	Strychnos nuxhomica	Loganiaceae	India	Indomalayan	Ellis 1968	1968		dematiaceous
Ascomycota	Incertae sedis	Incertae sedis	Incertae sedis	Spiropes	dorycarpus	(Mont.) M.B. Ellis	Spiropes dorycarpus	Meliolaceae	unknown	unknown	South Africa	Afrotropic	Ellis 1968	1968		dematiaceous
Ascomycota	Incertae sedis	Incertae sedis	Incertae sedis	Spiropes	dorycarpus	(Mont.) M.B. Ellis	Spiropes dorycarpus	Meliolaceae	unknown	unknown	India	Indomalayan	Ellis 1968	1968		dematiaceous
Ascomycota	Incertae sedis	Incertae sedis	Incertae sedis	Spiropes	dorycarpus	(Mont.) M.B. Ellis	Spiropes dorycarpus	Meliolaceae	unknown	unknown	Tanzania	Afrotropic	Ellis 1968	1968		dematiaceous
Ascomycota	Incertae sedis	Incertae sedis	Incertae sedis	Spiropes	dorycarpus	(Mont.) M.B. Ellis	Spiropes dorycarpus	Meliolaceae	unknown	unknown	Philippines	Indomalayan	Ellis 1968	1968		dematiaceous
Ascomycota	Incertae sedis	Incertae sedis	Incertae sedis	Spiropes	dorycarpus	(Mont.) M.B. Ellis	Spiropes dorycarpus	Meliolaceae	Myrcia deflexa	Myrtaceae	Cuba	Neotropic	Ellis 1968	1968		dematiaceous
Ascomycota	Incertae sedis	Incertae sedis	Incertae sedis	Spiropes	dorycarpus	(Mont.) M.B. Ellis	Spiropes dorycarpus	Appendiculella sp.	unknown	unknown	Bolivia	Neotropic	Ellis 1968	1968	Mycol. Pap. 114: 11 (1968)	dematiaceous
Ascomycota	Incertae sedis	Incertae sedis	Incertae sedis	Spiropes	dorycarpus	(Mont.) M.B. Ellis	Spiropes dorycarpus	Asteridiella sp.	unknown	unknown	Brazil	Neotropic	Ellis 1968	1968		dematiaceous
Ascomycota	Incertae sedis	Incertae sedis	Incertae sedis	Spiropes	dorycarpus	(Mont.) M.B. Ellis	Spiropes dorycarpus	Meliolaceae	Myrcia deflexa	Myrtaceae	Dominican Republic	Neotropic	Farr 1969	1969	Farr 1969. Can. J. Botany, 47:369-381., as Helminthosporium dorycarpum	dematiaceous
Ascomycota	Incertae sedis	Incertae sedis	Incertae sedis	Spiropes	dorycarpus	(Mont.) M.B. Ellis	Spiropes dorycarpus	Meliolaceae	unknown	unknown	Jamaica	Neotropic	Ellis 1968	1968		dematiaceous
Ascomycota	Incertae sedis	Incertae sedis	Incertae sedis	Spiropes	dorycarpus	(Mont.) M.B. Ellis	Spiropes dorycarpus	Meliolaceae	unknown	unknown	Peru	Neotropic	Ellis 1968	1968		dematiaceous
Ascomycota	Incertae sedis	Incertae sedis	Incertae sedis	Spiropes	dorycarpus	(Mont.) M.B. Ellis	Spiropes dorycarpus	Meliolaceae	unknown	unknown	Puerto Rico	Neotropic	Ellis 1968	1968		dematiaceous
Ascomycota	Incertae sedis	Incertae sedis	Incertae sedis	Spiropes	dorycarpus	(Mont.) M.B. Ellis	Spiropes dorycarpus	Meliolaceae	unknown	unknown	Venezuela	Neotropic	Ellis 1968	1968		dematiaceous
Ascomycota	Incertae sedis	Incertae sedis	Incertae sedis	Spiropes	dorycarpus	(Mont.) M.B. Ellis	Spiropes dorycarpus	Meliolaceae	unknown	unknown	Uganda	Afrotropic	Ellis 1968	1968		dematiaceous
Ascomycota	Incertae sedis	Incertae sedis	Incertae sedis	Spiropes	effusus	(Pat.) M.B. Ellis	Spiropes effusus	unknown	Ixora brachiata	Rubiaceae	India	Indomalayan	Dubey & Pandey 2019	2019	Plant Pathology & Quarantine 9(1): 77–115 (2019)	dematiaceous
Ascomycota	Incertae sedis	Incertae sedis	Incertae sedis	Spiropes	effusus	(Pat.) M.B. Ellis	Spiropes effusus	Meliolaceae	unknown	unknown	China	Indomalayan	Zhao et al. 1996	1996	Zhao Guangcai, Wu Yuekai, Li Nan. Six fungi species of hyperparasite on meliolaceae Journal of Beijing Forestry University. 1996 ;18(1):99-103.	dematiaceous
Ascomycota	Incertae sedis	Incertae sedis	Incertae sedis	Spiropes	effusus	(Pat.) M.B. Ellis	Spiropes effusus	Amazonia sp.	unknown	unknown	Ghana	Afrotropic	Ellis 1968	1968	Mycol. Pap. 114: 10 (1968)	dematiaceous
Ascomycota	Incertae sedis	Incertae sedis	Incertae sedis	Spiropes	effusus	(Pat.) M.B. Ellis	Spiropes effusus	Meliolaceae	unknown	unknown	Sierra Leone	Afrotropic	Ellis 1968	1968		dematiaceous
Ascomycota	Incertae sedis	Incertae sedis	Incertae sedis	Spiropes	effusus	(Pat.) M.B. Ellis	Spiropes effusus	Asterina sp.	unknown	unknown	Puerto Rico	Neotropic	Ellis 1968	1968		dematiaceous
Ascomycota	Incertae sedis	Incertae sedis	Incertae sedis	Spiropes	effusus	(Pat.) M.B. Ellis	Spiropes effusus	Meliolaceae	unknown	unknown	Venezuela	Neotropic	Ellis 1968	1968		dematiaceous
Ascomycota	Incertae sedis	Incertae sedis	Incertae sedis	Spiropes	effusus	(Pat.) M.B. Ellis	Spiropes effusus	Meliolaceae	unknown	unknown	Uganda	Afrotropic	Ellis 1968	1968		dematiaceous
Ascomycota	Incertae sedis	Incertae sedis	Incertae sedis	Spiropes	fumosus	(Ellis & G. Martin) M.B. Ellis	Spiropes fumosus	Meliolaceae	Licaria trianda	Lauraceae	Cuba	Neotropic	Mena-Portales et. al 2017	2017	Mena-Portales et al. Hifomicetes de Sierra de Cubitas, Cuba, 2017	dematiaceous
Ascomycota	Incertae sedis	Incertae sedis	Incertae sedis	Spiropes	fumosus	(Ellis & G. Martin) M.B. Ellis	Spiropes fumosus	Meliola sp.	Persea sp.	Lauraceae	U.S.A.	Nearctic	Ellis 1968	1968		dematiaceous
Ascomycota	Incertae sedis	Incertae sedis	Incertae sedis	Spiropes	guareicola	(F. Stevens) M.B. Ellis	Spiropes guareicola	unknown	Citrus medica	Rutaceae	India	Indomalayan	Dubey & Pandey 2019	2019	Plant Pathology & Quarantine 9(1): 77–115 (2019)	dematiaceous
Ascomycota	Incertae sedis	Incertae sedis	Incertae sedis	Spiropes	guareicola	(F. Stevens) M.B. Ellis	Spiropes guareicola	unknown	Ixora brachiata	Rubiaceae	India	Indomalayan	Dubey & Pandey 2019	2019	Plant Pathology & Quarantine 9(1): 77–115 (2019)	dematiaceous
Ascomycota	Incertae sedis	Incertae sedis	Incertae sedis	Spiropes	guareicola	(F. Stevens) M.B. Ellis	Spiropes guareicola	Asteridiella sp.	unknown	unknown	Ghana	Afrotropic	Ciferri 1955	1955	Sydowia 9(1-6): 303 (1955)	dematiaceous
Ascomycota	Incertae sedis	Incertae sedis	Incertae sedis	Spiropes	guareicola	(F. Stevens) M.B. Ellis	Spiropes guareicola	Meliola sp.	Citrus acida	Rutaceae	India	Indomalayan	Ciferri 1955	1955		dematiaceous
Ascomycota	Incertae sedis	Incertae sedis	Incertae sedis	Spiropes	guareicola	(F. Stevens) M.B. Ellis	Spiropes guareicola	Meliola holigarnae	Holigarna grahomii	Anacardiaceae	India	Indomalayan	Ciferri 1955	1955		dematiaceous
Ascomycota	Incertae sedis	Incertae sedis	Incertae sedis	Spiropes	guareicola	(F. Stevens) M.B. Ellis	Spiropes guareicola	Irenopsis sp.	unknown	unknown	Sierra Leone	Afrotropic	Ciferri 1955	1955		dematiaceous
Ascomycota	Incertae sedis	Incertae sedis	Incertae sedis	Spiropes	guareicola	(F. Stevens) M.B. Ellis	Spiropes guareicola	Meliola sp.	unknown	unknown	India	Indomalayan	Ciferri 1955	1955		dematiaceous
Ascomycota	Incertae sedis	Incertae sedis	Incertae sedis	Spiropes	guareicola	(F. Stevens) M.B. Ellis	Spiropes guareicola	Meliola guareicola	Guarea trichilioides	Meliaceae	Puerto Rico	Neotropic	Ciferri 1955	1955		dematiaceous
Ascomycota	Incertae sedis	Incertae sedis	Incertae sedis	Spiropes	guareicola	(F. Stevens) M.B. Ellis	Spiropes guareicola	Meliola sp.	Citrus acida	Rutaceae	Singapore	Indomalayan	Ciferri 1955	1955		dematiaceous
Ascomycota	Incertae sedis	Incertae sedis	Incertae sedis	Spiropes	guareicola	(F. Stevens) M.B. Ellis	Spiropes guareicola	Meliola sp.	unknown	unknown	Uganda	Afrotropic	Ciferri 1955	1955		dematiaceous
Ascomycota	Incertae sedis	Incertae sedis	Incertae sedis	Spiropes	helleri	(F. Stevens) M.B. Ellis	Spiropes helleri	Meliola canthi	Wendlandia notoniana	Rubiaceae	India	Indomalayan	Ellis 1968	1968		dematiaceous
Ascomycota	Incertae sedis	Incertae sedis	Incertae sedis	Spiropes	helleri	(F. Stevens) M.B. Ellis	Spiropes helleri	Meliola sp.	Flacourtia sp.	Salicaceae	India	Indomalayan	Ellis 1968	1968		dematiaceous
Ascomycota	Incertae sedis	Incertae sedis	Incertae sedis	Spiropes	helleri	(F. Stevens) M.B. Ellis	Spiropes helleri	Meliola geniculata var. eggenlingii	Entandrophragma utile	Meliaceae	Sierra Leone	Afrotropic	Ellis 1968	1968	Mycol. Pap. 114: 14 (1968)	dematiaceous
Ascomycota	Incertae sedis	Incertae sedis	Incertae sedis	Spiropes	helleri	(F. Stevens) M.B. Ellis	Spiropes helleri	Meliola sp.	Smilax havanensis	Smilacaceae	Cuba	Neotropic	Mena-Portales et. al 2017	2017	Mena-Portales et al. Hifomicetes de Sierra de Cubitas, Cuba, 2017	dematiaceous
Ascomycota	Incertae sedis	Incertae sedis	Incertae sedis	Spiropes	helleri	(F. Stevens) M.B. Ellis	Spiropes helleri	Asteridiella sp.	unknown	unknown	Puerto Rico	Neotropic	Ellis 1968	1968		dematiaceous
Ascomycota	Incertae sedis	Incertae sedis	Incertae sedis	Spiropes	helleri	(F. Stevens) M.B. Ellis	Spiropes helleri	Irenopsis sp.	unknown	unknown	Uganda	Afrotropic	Ellis 1968	1968		dematiaceous
Ascomycota	Incertae sedis	Incertae sedis	Incertae sedis	Spiropes	japonicus	(Henn.) M.B. Ellis	Spiropes japonicus	unknown	Vitex negundo	Lamiaceae	India	Indomalayan	Dubey & Pandey 2019	2019	Plant Pathology & Quarantine 9(1): 77–115 (2019)	dematiaceous
Ascomycota	Incertae sedis	Incertae sedis	Incertae sedis	Spiropes	japonicus	(Henn.) M.B. Ellis	Spiropes japonicus	Asteridiella sp.	unknown	unknown	Sierra Leone	Afrotropic	Ellis 1968	1968	Mycol. Pap. 114: 22 (1968)	dematiaceous
Ascomycota	Incertae sedis	Incertae sedis	Incertae sedis	Spiropes	japonicus	(Henn.) M.B. Ellis	Spiropes japonicus	Meliola sp.	unknown	unknown	Cook Islands	Australasia	Ellis 1968	1968		dematiaceous
Ascomycota	Incertae sedis	Incertae sedis	Incertae sedis	Spiropes	leonensis	M.B. Ellis	Spiropes leonensis	Meliola garciniae	Pentadesma sp.	Clusiaceae	Sierra Leone	Afrotropic	Ellis 1968	1968	Mycol. Pap. 114: 15 (1968)	dematiaceous
Ascomycota	Incertae sedis	Incertae sedis	Incertae sedis	Spiropes	melanoplaca	(Berk. & M.A. Curtis) M.B. Ellis	Spiropes melanoplaca	unknown	Mangifera indica	Anacardiaceae	India	Indomalayan	Dubey & Pandey 2019	2019	Plant Pathology & Quarantine 9(1): 77–115 (2019)	dematiaceous
Ascomycota	Incertae sedis	Incertae sedis	Incertae sedis	Spiropes	melanoplaca	(Berk. & M.A. Curtis) M.B. Ellis	Spiropes melanoplaca	Meliolaceae	unknown	unknown	China	Indomalayan	Zhao et al. 1996	1996	Zhao Guangcai, Wu Yuekai, Li Nan. Six fungi species of hyperparasite on meliolaceae Journal of Beijing Forestry University. 1996 ;18(1):99-103.	dematiaceous
Ascomycota	Incertae sedis	Incertae sedis	Incertae sedis	Spiropes	melanoplaca	(Berk. & M.A. Curtis) M.B. Ellis	Spiropes melanoplaca	Meliolaceae	unknown	unknown	Ghana	Afrotropic	Ellis 1968	1968		dematiaceous
Ascomycota	Incertae sedis	Incertae sedis	Incertae sedis	Spiropes	melanoplaca	(Berk. & M.A. Curtis) M.B. Ellis	Spiropes melanoplaca	Meliolaceae	unknown	unknown	Sierra Leone	Afrotropic	Ellis 1968	1968		dematiaceous
Ascomycota	Incertae sedis	Incertae sedis	Incertae sedis	Spiropes	melanoplaca	(Berk. & M.A. Curtis) M.B. Ellis	Spiropes melanoplaca	Meliolaceae	unknown	unknown	Tanzania	Afrotropic	Ellis 1968	1968		dematiaceous
Ascomycota	Incertae sedis	Incertae sedis	Incertae sedis	Spiropes	melanoplaca	(Berk. & M.A. Curtis) M.B. Ellis	Spiropes melanoplaca	Meliolaceae	unknown	unknown	Philippines	Indomalayan	Ellis 1968	1968		dematiaceous
Ascomycota	Incertae sedis	Incertae sedis	Incertae sedis	Spiropes	melanoplaca	(Berk. & M.A. Curtis) M.B. Ellis	Spiropes melanoplaca	Meliola sp.	unknown	Myrtaceae	Cuba	Neotropic	Ellis 1968	1968	Mycol. Pap. 114: 28 (1968)	dematiaceous
Ascomycota	Incertae sedis	Incertae sedis	Incertae sedis	Spiropes	melanoplaca	(Berk. & M.A. Curtis) M.B. Ellis	Spiropes melanoplaca	Meliola mangiferae	Mangifera indica	Anacardiaceae	Dominican Republic	Neotropic	Ellis 1968	1968		dematiaceous
Ascomycota	Incertae sedis	Incertae sedis	Incertae sedis	Spiropes	melanoplaca	(Berk. & M.A. Curtis) M.B. Ellis	Spiropes melanoplaca	Meliolaceae	unknown	unknown	Peru	Neotropic	Ellis 1968	1968		dematiaceous
Ascomycota	Incertae sedis	Incertae sedis	Incertae sedis	Spiropes	melanoplaca	(Berk. & M.A. Curtis) M.B. Ellis	Spiropes melanoplaca	Meliolaceae	unknown	unknown	Trinidad	Neotropic	Ellis 1968	1968		dematiaceous
Ascomycota	Incertae sedis	Incertae sedis	Incertae sedis	Spiropes	melanoplaca	(Berk. & M.A. Curtis) M.B. Ellis	Spiropes melanoplaca	Meliolaceae	unknown	unknown	Uganda	Afrotropic	Ellis 1968	1968		dematiaceous
Ascomycota	Incertae sedis	Incertae sedis	Incertae sedis	Spiropes	melanoplaca	(Berk. & M.A. Curtis) M.B. Ellis	Spiropes melanoplaca	Meliolaceae	unknown	Myrtaceae	Dominican Republic	Neotropic	Farr 1969	1969	Farr 1969. Can. J. Botany, 47:369-381., as Arthrobotryum melanoplaca	dematiaceous
Ascomycota	Incertae sedis	Incertae sedis	Incertae sedis	Spiropes	palmetto	(W.R. Gerard) M.B. Ellis	Spiropes palmetto	Irenopsis sp.	unknown	unknown	Ghana	Afrotropic	Ellis 1968	1968	Mycol. Pap. 114: 16 (1968)	dematiaceous
Ascomycota	Incertae sedis	Incertae sedis	Incertae sedis	Spiropes	palmetto	(W.R. Gerard) M.B. Ellis	Spiropes palmetto	Meliola sp.	unknown	unknown	Sierra Leone	Afrotropic	Ellis 1968	1968		dematiaceous
Ascomycota	Incertae sedis	Incertae sedis	Incertae sedis	Spiropes	palmetto	(W.R. Gerard) M.B. Ellis	Spiropes palmetto	Meliola sp.	unknown	unknown	Puerto Rico	Neotropic	Ellis 1968	1968		dematiaceous
Ascomycota	Incertae sedis	Incertae sedis	Incertae sedis	Spiropes	palmetto	(W.R. Gerard) M.B. Ellis	Spiropes palmetto	Meliola sp.	unknown	unknown	U.S.A.	Nearctic	Ellis 1968	1968		dematiaceous
Ascomycota	Incertae sedis	Incertae sedis	Incertae sedis	Spiropes	penicillium	(Speg.) M.B. Ellis	Spiropes penicillium	Asteridiella sp.	unknown	unknown	Congo	Afrotropic	Ellis 1968	1968		dematiaceous
Ascomycota	Incertae sedis	Incertae sedis	Incertae sedis	Spiropes	penicillium	(Speg.) M.B. Ellis	Spiropes penicillium	Meliolaceae	unknown	unknown	Ghana	Afrotropic	Ellis 1968	1968		dematiaceous
Ascomycota	Incertae sedis	Incertae sedis	Incertae sedis	Spiropes	penicillium	(Speg.) M.B. Ellis	Spiropes penicillium	Meliolaceae	unknown	unknown	Ivory Coast	Afrotropic	Ellis 1968	1968		dematiaceous
Ascomycota	Incertae sedis	Incertae sedis	Incertae sedis	Spiropes	penicillium	(Speg.) M.B. Ellis	Spiropes penicillium	Meliolaceae	unknown	unknown	Nigeria	Afrotropic	Ellis 1968	1968		dematiaceous
Ascomycota	Incertae sedis	Incertae sedis	Incertae sedis	Spiropes	penicillium	(Speg.) M.B. Ellis	Spiropes penicillium	Meliolaceae	unknown	unknown	Sierra Leone	Afrotropic	Ellis 1968	1968		dematiaceous
Ascomycota	Incertae sedis	Incertae sedis	Incertae sedis	Spiropes	penicillium	(Speg.) M.B. Ellis	Spiropes penicillium	Meliola sp.	unknown	unknown	Brazil	Neotropic	Ellis 1968	1968	Mycol. Pap. 114: 23 (1968)	dematiaceous
Ascomycota	Incertae sedis	Incertae sedis	Incertae sedis	Spiropes	penicillium	(Speg.) M.B. Ellis	Spiropes penicillium	Meliolaceae	unknown	unknown	Costa Rica	Neotropic	Ellis 1968	1968		dematiaceous
Ascomycota	Incertae sedis	Incertae sedis	Incertae sedis	Spiropes	penicillium	(Speg.) M.B. Ellis	Spiropes penicillium	Meliolaceae	unknown	unknown	Uganda	Afrotropic	Ellis 1968	1968		dematiaceous
Ascomycota	Incertae sedis	Incertae sedis	Incertae sedis	Spiropes	pirozynskii	M.B. Ellis	Spiropes pyrozynskii	Irenopsis sp.	Glyphaea sp.	Tiliaceae	Ghana	Afrotropic	Ellis 1968	1968	Mycol. Pap. 114: 19 (1968)	dematiaceous
Ascomycota	Incertae sedis	Incertae sedis	Incertae sedis	Spiropes	pirozynskii	M.B. Ellis	Spiropes pyrozynskii	Meliola sp.	Lindackeria sp.	Achariaceae	Tanzania	Afrotropic	Ellis 1968	1968		dematiaceous
Ascomycota	Sordariomycetes	Ophiostomatales	Ophiostomataceae	Sporothrix	echinospora	(Deighton & Piroz.) Katum.	Sporothrix echinospora	Meliola millettiae-rhodanthae	unknown	unknown	Ghana	Afrotropic	Katumoto 1987	1987	Bull. Faculty of Agriculture, Yamaguchi University 35: 108 (1987)	moniliaceous
Ascomycota	Sordariomycetes	Hypocreales	Hypocreaceae	Stephanoma	meliolae	F. Stevens & Dalbey	Stephanoma meliolae	Meliola tortuosa	unknown	unknown	Puerto Rico	Neotropic	Stevens & Dalbey 1919	1919	Mycologia 11(1): 9 (1919)	moniliaceous
Ascomycota	Incertae sedis	Incertae sedis	Incertae sedis	Syrropeltis	xylopiae	Bat., J.L. Bezerra & Matta	Syrropeltis xylopiae	Meliola sp.	unknown	unknown	Brazil	Neotropic	Batista & Bezerra 1964	1964	in Batista & Bezerra, Portug. acta biol., Sér. B 7(4): 377 (1964)	perithecioid
Ascomycota	Dothideomycetes	Tubeufiales	Tubeufiaceae	Titaea	doidgeae	Hansf.	Titaea doidgeae	Irene nuxiae	unknown	unknown	South Africa	Afrotropic	Hansford 1946	1946	Mycol. Pap. 15: 208 (1946)	moniliaceous
Ascomycota	Dothideomycetes	Tubeufiales	Tubeufiaceae	Titaea	doidgeae	Hansf.	Titaea doidgeae	Meliola kawandensis	unknown	unknown	Uganda	Afrotropic	Hansford 1946	1946		moniliaceous
Ascomycota	Dothideomycetes	Tubeufiales	Tubeufiaceae	Titaea	mimeoma	Cif.	Titaea mimeoma	Meliola coronata var. triumfettae	unknown	unknown	Dominican Republic	Neotropic	Ciferri 1955	1955	Sydowia 9(1-6): 330 (1955)	moniliaceous
Ascomycota	Dothideomycetes	Tubeufiales	Tubeufiaceae	Titaea	triradiata	Hansf.	Titaea triradiata	Meliola arundinis	unknown	unknown	Uganda	Afrotropic	Hansford 1946	1946	Mycol. Pap. 15: 208 (1946)	moniliaceous
Ascomycota	Dothideomycetes	Tubeufiales	Tubeufiaceae	Titaea	ugandae	Hansf.	Titaea ugandae	Meliolaceae	unknown	unknown	Uganda	Afrotropic	Hansford 1943	1943	Proc. Linn. Soc. London 155: 44 (1943) [1942-43]	moniliaceous
Ascomycota	Incertae sedis	Incertae sedis	Incertae sedis	Trichoconis	englerulae	(Hansf.) Deighton & Piroz.	Trichoconis englerulae	Meliola macarangicola	unknown	unknown	Uganda	Afrotropic	Hansford 1945, cited as Eriomycopsis englerulae	1945	Proc. Linn. Soc. London 157: 39 (1945) [1944-45]	moniliaceous
Ascomycota	Incertae sedis	Incertae sedis	Incertae sedis	Trichoconis	africana	(Hansf.) Deighton & Piroz.	Trichoconis africana	Meliola mitragynicola	Mitragyna stipulosa	Rubiaceae	Ghana	Afrotropic	Deighton & Pirozynski 1972	1972		moniliaceous
Ascomycota	Incertae sedis	Incertae sedis	Incertae sedis	Trichoconis	africana	(Hansf.) Deighton & Piroz.	Trichoconis africana	Meliola reflexa	Funtumia elastica	Apocynaceae	Ghana	Afrotropic	Deighton & Pirozynski 1972	1972		moniliaceous
Ascomycota	Incertae sedis	Incertae sedis	Incertae sedis	Trichoconis	africana	(Hansf.) Deighton & Piroz.	Trichoconis africana	Irenopsis aciculosa	Sida urens	Malvaceae	Sierra Leone	Afrotropic	Deighton & Pirozynski 1972	1972		moniliaceous
Ascomycota	Incertae sedis	Incertae sedis	Incertae sedis	Trichoconis	africana	(Hansf.) Deighton & Piroz.	Trichoconis africana	Irenopsis leeae	Leea guineensis	Vitaceae	Sierra Leone	Afrotropic	Deighton & Pirozynski 1972	1972		moniliaceous
Ascomycota	Incertae sedis	Incertae sedis	Incertae sedis	Trichoconis	africana	(Hansf.) Deighton & Piroz.	Trichoconis africana	Irenopsis njalaensis	Cola simiarum	Malvaceae	Sierra Leone	Afrotropic	Deighton & Pirozynski 1972	1972		moniliaceous
Ascomycota	Incertae sedis	Incertae sedis	Incertae sedis	Trichoconis	africana	(Hansf.) Deighton & Piroz.	Trichoconis africana	Meliola bicornis	Dalbergia afzeliana	Fabaceae	Sierra Leone	Afrotropic	Deighton & Pirozynski 1972	1972		moniliaceous
Ascomycota	Incertae sedis	Incertae sedis	Incertae sedis	Trichoconis	africana	(Hansf.) Deighton & Piroz.	Trichoconis africana	Meliola canthii	Mitragyna stipulosa	Rubiaceae	Sierra Leone	Afrotropic	Deighton & Pirozynski 1972	1972		moniliaceous
Ascomycota	Incertae sedis	Incertae sedis	Incertae sedis	Trichoconis	africana	(Hansf.) Deighton & Piroz.	Trichoconis africana	Meliola capensis var. allophyli	Allophylus africanus	Sapindaceae	Sierra Leone	Afrotropic	Deighton & Pirozynski 1972	1972		moniliaceous
Ascomycota	Incertae sedis	Incertae sedis	Incertae sedis	Trichoconis	africana	(Hansf.) Deighton & Piroz.	Trichoconis africana	Meliola clerodendricola	Clerodendrum volubile	Lamiaceae	Sierra Leone	Afrotropic	Deighton & Pirozynski 1972	1972		moniliaceous
Ascomycota	Incertae sedis	Incertae sedis	Incertae sedis	Trichoconis	africana	(Hansf.) Deighton & Piroz.	Trichoconis africana	Meliola hirsuta	Diospyros thomasii	Ebenaceae	Sierra Leone	Afrotropic	Deighton & Pirozynski 1972	1972		moniliaceous
Ascomycota	Incertae sedis	Incertae sedis	Incertae sedis	Trichoconis	africana	(Hansf.) Deighton & Piroz.	Trichoconis africana	Meliola homalii-dolichophylli	Homalium letestui	Salicaceae	Sierra Leone	Afrotropic	Deighton & Pirozynski 1972	1972		moniliaceous
Ascomycota	Incertae sedis	Incertae sedis	Incertae sedis	Trichoconis	africana	(Hansf.) Deighton & Piroz.	Trichoconis africana	Meliola kibirae var. randiae	Rothmannia megalostigma	Rubiaceae	Sierra Leone	Afrotropic	Deighton & Pirozynski 1972	1972		moniliaceous	Apparent asexual morph: Tuberculispora species (different to jamaicensis)
Ascomycota	Incertae sedis	Incertae sedis	Incertae sedis	Trichoconis	africana	(Hansf.) Deighton & Piroz.	Trichoconis africana	Meliola linacearum	Ochthocosmus africanus	Ixonanthaceae	Sierra Leone	Afrotropic	Deighton & Pirozynski 1972	1972		moniliaceous
Ascomycota	Incertae sedis	Incertae sedis	Incertae sedis	Trichoconis	africana	(Hansf.) Deighton & Piroz.	Trichoconis africana	Meliola lychnodisci	Lychnodiscus dananensis	Sapindaceae	Sierra Leone	Afrotropic	Deighton & Pirozynski 1972	1972		moniliaceous
Ascomycota	Incertae sedis	Incertae sedis	Incertae sedis	Trichoconis	africana	(Hansf.) Deighton & Piroz.	Trichoconis africana	Meliola mitragynicola	Mytragina stipulosa	Rubiaceae	Sierra Leone	Afrotropic	Deighton & Pirozynski 1972	1972		moniliaceous
Ascomycota	Incertae sedis	Incertae sedis	Incertae sedis	Trichoconis	africana	(Hansf.) Deighton & Piroz.	Trichoconis africana	Meliola paulliniae	Paullinia pinnata	Sapindaceae	Sierra Leone	Afrotropic	Deighton & Pirozynski 1972	1972		moniliaceous
Ascomycota	Incertae sedis	Incertae sedis	Incertae sedis	Trichoconis	africana	(Hansf.) Deighton & Piroz.	Trichoconis africana	Meliola simillima	Rauvolfia vomitoria	Apocynaceae	Sierra Leone	Afrotropic	Deighton & Pirozynski 1972	1972		moniliaceous
Ascomycota	Incertae sedis	Incertae sedis	Incertae sedis	Trichoconis	africana	(Hansf.) Deighton & Piroz.	Trichoconis africana	Meliola thalliformis	Mitragyna stipulosa	Rubiaceae	Sierra Leone	Afrotropic	Deighton & Pirozynski 1972	1972		moniliaceous
Ascomycota	Incertae sedis	Incertae sedis	Incertae sedis	Trichoconis	africana	(Hansf.) Deighton & Piroz.	Trichoconis africana	Meliola voacangae var. carpodini	Landolphia hirsuta	Apocynaceae	Sierra Leone	Afrotropic	Deighton & Pirozynski 1972	1972		moniliaceous
Ascomycota	Incertae sedis	Incertae sedis	Incertae sedis	Trichoconis	africana	(Hansf.) Deighton & Piroz.	Trichoconis africana	Meliola xylopiae var. leonensis	Xylopia aethiopica	Annonaceae	Sierra Leone	Afrotropic	Deighton & Pirozynski 1972	1972		moniliaceous
Ascomycota	Incertae sedis	Incertae sedis	Incertae sedis	Trichoconis	africana	(Hansf.) Deighton & Piroz.	Trichoconis africana	Meliola baphiae-polygalaceae	Baphia capparidifolia sub. multiflora	Fabaceae	Tanzania	Afrotropic	Deighton & Pirozynski 1972	1972		moniliaceous
Ascomycota	Incertae sedis	Incertae sedis	Incertae sedis	Trichoconis	africana	(Hansf.) Deighton & Piroz.	Trichoconis africana	Meliola clerodendricola	Clerodendrum sp.	Lamiaceae	Tanzania	Afrotropic	Deighton & Pirozynski 1972	1972		moniliaceous
Ascomycota	Incertae sedis	Incertae sedis	Incertae sedis	Trichoconis	africana	(Hansf.) Deighton & Piroz.	Trichoconis africana	Meliola sp.	Baphia capparidifolia sub. multiflora	Fabaceae	Tanzania	Afrotropic	Deighton & Pirozynski 1972	1972		moniliaceous
Ascomycota	Incertae sedis	Incertae sedis	Incertae sedis	Trichoconis	africana	(Hansf.) Deighton & Piroz.	Trichoconis africana	Meliola chaetachmes	Chaetachme aristata	Ulmaceae	Uganda	Afrotropic	Deighton & Pirozynski 1972	1972	Deighton & Pirozynski (1972)	moniliaceous
Ascomycota	Incertae sedis	Incertae sedis	Incertae sedis	Trichoconis	angustispora	(Hansf.) Deighton & Piroz.	Trichoconis angustispora	Meliola bicornis	Millettia sp.	Fabaceae	Ghana	Afrotropic	Deighton & Pirozynski 1972	1972	Deighton & Pirozynski (1972)	moniliaceous
Ascomycota	Incertae sedis	Incertae sedis	Incertae sedis	Trichoconis	angustispora	(Hansf.) Deighton & Piroz.	Trichoconis angustispora	Meliola elaeidis	Elaeis guineensis	Arecaceae	Sierra Leone	Afrotropic	Deighton & Pirozynski 1972	1972		moniliaceous
Ascomycota	Incertae sedis	Incertae sedis	Incertae sedis	Trichoconis	angustispora	(Hansf.) Deighton & Piroz.	Trichoconis angustispora	Meliola malacotricha	Ipomoea batatas	Convolvulaceae	Sierra Leone	Afrotropic	Deighton & Pirozynski 1972	1972		moniliaceous
Ascomycota	Incertae sedis	Incertae sedis	Incertae sedis	Trichoconis	angustispora	(Hansf.) Deighton & Piroz.	Trichoconis angustispora	Meliola scabriseta	Dalbergia sp.	Fabaceae	Sierra Leone	Afrotropic	Deighton & Pirozynski 1972	1972		moniliaceous
Ascomycota	Incertae sedis	Incertae sedis	Incertae sedis	Trichoconis	capitata	Piroz.	Trichoconis capitata	Meliola sp.	unknown	unknown	North Solomons (?)	Australasia	Pirozynski 1974	1974	Kavaka 2: 40 (1975) [1974]	moniliaceous
Ascomycota	Incertae sedis	Incertae sedis	Incertae sedis	Trichoconis	hamata	(Hansf.) Deighton & Piroz.	Trichoconis hamata	Meliola newbouldiae	Newbouldia laevis	Bignoniaceae	Sierra Leone	Afrotropic	Deighton & Pirozynski 1972	1972		moniliaceous
Ascomycota	Incertae sedis	Incertae sedis	Incertae sedis	Trichoconis	hamata	(Hansf.) Deighton & Piroz.	Trichoconis hamata	Meliola sp.	Markhamia sp.	Bignoniaceae	Uganda	Afrotropic	Deighton & Pirozynski 1972	1972	Deighton & Pirozynski (1972)	moniliaceous
Ascomycota	Incertae sedis	Incertae sedis	Incertae sedis	Trichoconis	hamata	(Hansf.) Deighton & Piroz.	Trichoconis hamata	Meliola paulliniae	Paullinia pinnata	Sapindaceae	Uganda	Afrotropic	Deighton & Pirozynski 1972	1972		moniliaceous
Ascomycota	Incertae sedis	Incertae sedis	Incertae sedis	Trichoconis	hibernica	Deighton & Piroz.	Trichoconis hibernica	Appendiculella calostroma	Rubus fruticosus	Rosaceae	Ireland	Palearctic	Deighton & Pirozynski 1972	1972	Deighton & Pirozynski (1972)	moniliaceous
Ascomycota	Incertae sedis	Incertae sedis	Incertae sedis	Trichoconis	sigmoidea	Deighton & Piroz.	Trichoconis sigmoidea	Meliola kawandensis	Uraria picta	Fabaceae	Sierra Leone	Afrotropic	Deighton & Pirozynski 1972	1972	Deighton & Pirozynski (1972)	moniliaceous
Ascomycota	Sordariomycetes	Hypocreales	Bionectriaceae	Trichonectria	hirta	(A. Bloxam) Petch	Trichonectria hirta	Meliolales	unknown	unknown	Africa	Afrotropic	Petch 1937	1937	Naturalist 35:282 (1937)	perithecioid
Ascomycota	Dothideomycetes	Microthyriales	Trichothyriaceae	Trichothyrium	alpestre	Theiss.	Trichothyrium alpestre	Meliolaceae	Carex pilosa	Cyperaceae	Germany ???	Palearctic	Theissen 1914	1914	Beih. bot. Zbl., Abt. 2 32: 10 (1914)	catathecioid
Ascomycota	Dothideomycetes	Microthyriales	Trichothyriaceae	Trichothyrium	alpestre	Theiss.	Trichothyrium alpestre	Meliolaceae	Pinus pumilo	Pinaceae	Italy ????	Palearctic	Theissen 1914	1914		catathecioid
Ascomycota	Dothideomycetes	Microthyriales	Trichothyriaceae	Trichothyrium	asterophorum	(Berk. & Broome) Höhn.	Trichothyrium asterophorum	Irenina spp.	on various hosts	unknown	Several of countries	unknown	Höhn 1909	1909	Sber. Akad. Wiss. Wien, Math.-naturw. Kl., Abt. 1 118: 1482 (1908)	catathecioid
Ascomycota	Dothideomycetes	Microthyriales	Trichothyriaceae	Trichothyrium	asterophorum	(Berk. & Broome) Höhn.	Trichothyrium asterophorum	Irenopsis spp.	on various hosts	unknown	Several of countries	unknown	Höhn 1909	1909		catathecioid
Ascomycota	Dothideomycetes	Microthyriales	Trichothyriaceae	Trichothyrium	asterophorum	(Berk. & Broome) Höhn.	Trichothyrium asterophorum	Meliola spp.	on various hosts	unknown	Several of countries	unknown	Höhn 1909	1909		catathecioid
Ascomycota	Dothideomycetes	Microthyriales	Trichothyriaceae	Trichothyrium	asterophorum	(Berk. & Broome) Höhn.	Trichothyrium asterophorum	Amazonia spp.	on various hosts	unknown	Several of countries	unknown	Höhn 1909	1909		catathecioid
Ascomycota	Dothideomycetes	Microthyriales	Trichothyriaceae	Trichothyrium	asterophorum	(Berk. & Broome) Höhn.	Trichothyrium asterophorum	Asteridiella scabra	Trichocladus ellipticus	Hamamelidaceae	South Africa	Afrotropic	Tim 1971	1971	Botanical Gazette, Vol. 132, No. 4 (Dec., 1971), pp. 318-326	catathecioid
Ascomycota	Dothideomycetes	Microthyriales	Trichothyriaceae	Trichothyrium	asterophorum	(Berk. & Broome) Höhn.	Trichothyrium asterophorum	Meliola sp.	unknown	unknown	Brazil	Neotropic	Höhn 1909	1909		catathecioid
Ascomycota	Dothideomycetes	Microthyriales	Trichothyriaceae	Trichothyrium	austriacum	Petr.	Trichothyrium austriacum	unknown	Pinus nigra	Pinaceae	Austria	Palearctic	Petrak 1940	1940	Annls mycol. 38(2-4) 365 (1940)	catathecioid
Ascomycota	Dothideomycetes	Microthyriales	Trichothyriaceae	Trichothyrium	collapsum	(Earle) Theiss.	Trichothyrium collapsum	Meliolaceae	Macrosphaerum spicatum	unknown	Puerto Rico	Neotropic	Theissen 1918	1918	in Theissen & Sydow, Annls mycol. 15(6): 488 (1918) [1917]	catathecioid
Ascomycota	Dothideomycetes	Microthyriales	Trichothyriaceae	Trichothyrium	collapsum	(Earle) Theiss.	Trichothyrium collapsum	Meliolaceae	Piper peltatum	Piperaceae	Puerto Rico	Neotropic	Theissen 1918	1918		catathecioid
Ascomycota	Dothideomycetes	Microthyriales	Trichothyriaceae	Trichothyrium	densa	Racib.	Trichothyrium densa	unknown	unknown	unknown	Indonesia	Indomalayan	Raciborski 1909	1909	Bull. int. Acad. Sci. Lett. Cracovie, Cl. sci. math. nat. Sér. B, sci. nat. 3: 380 (1909)	catathecioid
Ascomycota	Dothideomycetes	Microthyriales	Trichothyriaceae	Trichothyrium	dubiosum	(E. Bommer & M. Rousseau) Theiss.	Trichothyrium dubiosum	Meliola sp.	Piper sp.	Piperaceae	Costa Rica	Neotropic	Theissen 1914	1914		catathecioid
Ascomycota	Dothideomycetes	Microthyriales	Trichothyriaceae	Trichothyrium	hansfordii	S. Hughes	Trichothyrium hansfordii	Meliola sp.	unknown	unknown	Ghana	Afrotropic	Hughes 1953	1953	Mycol. Pap. 50: 83 (1953)	catathecioid
Ascomycota	Dothideomycetes	Microthyriales	Trichothyriaceae	Trichothyrium	iquitosense	Theiss.	Trichothyrium iquitosense	unknown	unknown	Arecaceae	Amazonas	Neotropic	Pietschmann 1919	1919	Verh. zool.-bot. Ges. Wien 69 22 (1919)	catathecioid
Ascomycota	Dothideomycetes	Microthyriales	Trichothyriaceae	Trichothyrium	iquitosense	Theiss.	Trichothyrium iquitosense	unknown	unknown	unknown	Argentina	Neotropic	Pietschmann 1919	1919		catathecioid
Ascomycota	Dothideomycetes	Microthyriales	Trichothyriaceae	Trichothyrium	jungermannioides	Racib.	Trichothyrium jungermannioides	Meliola sp.	Connarus sp.	Connaraceae	Java	Indomalayan	Raciborski 1909	1909	Bull. int. Acad. Sci. Lett. Cracovie, Cl. sci. math. nat. Sér. B, sci. nat. 3: 379 (1909)	catathecioid
Ascomycota	Dothideomycetes	Microthyriales	Trichothyriaceae	Trichothyrium	lomatophorum	Ellis & Everh. ex Seaver & Chardón	Trichothyrium lomatophorum	Meliola sp.	Pothomorphe peltata	Piperaceae	Puerto Rico	Neotropic	Seaver & Palacios Chardon 1926	1926	Scient. Surv. P. Rico 8(1): 40 (1926)	catathecioid
Ascomycota	Dothideomycetes	Microthyriales	Trichothyriaceae	Trichothyrium	modestum	Bat. & H. Maia	Trichothyrium modestum	Meliola sp.	Urostigma sp.	Moraceae	Brazil	Neotropic	Batista et al. 1957	1957	Anais Soc. Biol. Pernambuco 15(2): 473 (1957)	catathecioid
Ascomycota	Dothideomycetes	Microthyriales	Trichothyriaceae	Trichothyrium	orbiculare	Syd. & P. Syd.	Trichothyrium orbiculare	Meliola sp.	Helicia sp.	Proteaceae	Philippines	Indomalayan	Sydow & Sydow 1913	1913	Philipp. J. Sci., C, Bot. 8(5): 492 (1913)	catathecioid	Associated with a Fusarium anamorph
Ascomycota	Dothideomycetes	Microthyriales	Trichothyriaceae	Trichothyrium	peristomale	(Höhn.) H.X. Wu & K.D. Hyde	Trichothyrium peristomale	unknown	unknown	unknown	Brazil	Neotropic	Wu et al. 2011	2011	Fungal Diversity volume 51, 189–248 (2011)	catathecioid
Ascomycota	Dothideomycetes	Microthyriales	Trichothyriaceae	Trichothyrium	reptans	(Berk. & M.A. Curtis) S. Hughes	Trichothyrium reptans	Irenina spp.	on various hosts	unknown	Several of countries	unknown	Hughes 1953	1953		catathecioid
Ascomycota	Dothideomycetes	Microthyriales	Trichothyriaceae	Trichothyrium	reptans	(Berk. & M.A. Curtis) S. Hughes	Trichothyrium reptans	Irenopsis spp.	on various hosts	unknown	Several of countries	unknown	Hughes 1953	1953		catathecioid
Ascomycota	Dothideomycetes	Microthyriales	Trichothyriaceae	Trichothyrium	reptans	(Berk. & M.A. Curtis) S. Hughes	Trichothyrium reptans	Meliolaceae	Piper dilatatum	Piperaceae	Dominican Republic	Neotropic	Farr 1969	1969		catathecioid
Ascomycota	Dothideomycetes	Microthyriales	Trichothyriaceae	Trichothyrium	reptans	(Berk. & M.A. Curtis) S. Hughes	Trichothyrium reptans	Meliola amphigena	Borreria sp.	Rubiaceae	Dominican Republic	Neotropic	Farr 1969	1969		catathecioid
Ascomycota	Dothideomycetes	Microthyriales	Trichothyriaceae	Trichothyrium	reptans	(Berk. & M.A. Curtis) S. Hughes	Trichothyrium reptans	Meliola sp.	unknown	Melastomataceae	Dominican Republic	Neotropic	Farr 1969	1969		catathecioid
Ascomycota	Dothideomycetes	Microthyriales	Trichothyriaceae	Trichothyrium	reptans	(Berk. & M.A. Curtis) S. Hughes	Trichothyrium reptans	Meliola spp.	on various hosts	unknown	Several of countries	unknown	Hughes 1953	1953		catathecioid
Ascomycota	Dothideomycetes	Microthyriales	Trichothyriaceae	Trichothyrium	robustum	Doidge	Trichothyrium robustum	Meliola comata	Pyrenacantha scandens	Icacinaceae	South Africa	Afrotropic	Doidge 1924	1924	Bothalia 1(4): 215 (1924)	catathecioid
Ascomycota	Dothideomycetes	Microthyriales	Trichothyriaceae	Trichothyrium	sarciniferum	Speg.	Trichothyrium sarciniferum	Meliola sp.	unknown	Myrtaceae	Brazil	Neotropic	Spegazzini 1889	1889	Boln Acad. nac. Cienc. Córdoba 11(4): 556 (1889)	catathecioid
Ascomycota	Dothideomycetes	Microthyriales	Trichothyriaceae	Trichothyrium	serratum	Speg.	Trichothyrium serratum	Meliola sp.	Cassia sp.	Fabaceae	Amazon	Neotropic	Spegazzini 1889	1889		catathecioid
Ascomycota	Dothideomycetes	Microthyriales	Trichothyriaceae	Trichothyrium	serratum	Speg.	Trichothyrium serratum	Meliola sp.	unknown	Convolvulaceae	Brazil	Neotropic	Spegazzini 1889	1889	Boln Acad. nac. Cienc. Córdoba 11(4): 557 (1889)	catathecioid
Ascomycota	Dothideomycetes	Capnodiales	Capnodiaceae	Tripospermum	meliolicola	Cif.	Tripospermum meliolicola	Meliola kaduae	Coccocypselum repens	Rubiaceae	Dominican Republic	Neotropic	Ciferri 1962	1962	Atti Ist. bot. Univ. Lab. crittog. Pavia, sér. 5 19: 132 (1962)	dematiaceous
Ascomycota	Incertae sedis	Incertae sedis	Incertae sedis	Tuberculispora	jamaicensis	Deighton & Piroz.	Tuberculispora jamaicensis	Irenopsis aciculosa	Bastardia viscosa	Malvaceae	Jamaica	Neotropic	Deighton & Pirozynski 1972	1972	Deighton & Pirozynski (1972)	moniliaceous
Ascomycota	Incertae sedis	Incertae sedis	Incertae sedis	Tuberculispora	jamaicensis	Deighton & Piroz.	Tuberculispora jamaicensis	Irenopsis cryptocarpa	Gordonia lasianthus	Theaceae	U.S.A.	Nearctic	Deighton & Pirozynski 1972	1972	Deighton & Pirozynski (1972)	moniliaceous
Ascomycota	Leotiomycetes	Helotiales	Hyaloscyphaceae	Unguiculella	meliolicola	Dennis	Unguiculella meliolicola	Meliola sorindeiae	Sorindeia juglandifolia	Anacardiaceae	Sierra Leone	Afrotropic	Dennis 1955	1955	Kew Bull. 10(3): 366 (1955)	apothecioid
Ascomycota	Incertae sedis	Incertae sedis	Incertae sedis	Vermispora	grandispora	Deighton & Piroz.	Vermispora grandispora	Irenopsis aciculosae	unknown	unknown	Sierra Leone	Afrotropic	Deighton & Pirozynski 1972	1972	Deighton & Pirozynski (1972)	moniliaceous
Ascomycota	Incertae sedis	Incertae sedis	Incertae sedis	Spiropes	intricatus	M.B. Ellis	Spiropes intricatus	Meliolaceae	unknown	unknown	Philippines	Indomalayan	Ellis 1968	1968	Mycol. Pap. 114: 9 (1968)	dematiaceous
